# Supplementary material for: Leveraging Hierarchical Population Structure in Discrete Association Studies
Source: PLoS One. 2007 Jul 4;2(7):e591. doi: 10.1371/journal.pone.0000591 (PMC1899226; doi:10.1371/journal.pone.0000591)
Supplement: Dataset S1 — HIV-1 p6 amino acid pairs that are correlated at q<0.2. (0.36 MB XLS) [file pone.0000591.s001.xls]

## Sheet: Sheet1
Significant (q<0.20) amino acid associations in HIV p6
Note that many associations are symmetric:
	Often Attraction and Repulsion or Escape and Reversion are both significant
	Associations are often significant with either variable as the predictor
Columns are as follows:
	Predictor/Target: Of the form position:amino acid
	Distribution: Specifies which conditional distribution is presented
	TT/TF/FT/FF Presents the contingency table from which IID-based statistics can be computed
	e/lambda/pi: conditional model parameters described in the text
	LL null: Log likelihood under single variable model
	LL cond: Log likelihood under conditional model
	pValue: Taken from likelihoood ratio test against the single variable model likelihood (not shown)
	qValue: Related to False Discovery Rate, as described in text
Predictor	Target	Distribution	TT	TF	FT	FF	e	lambda	pi	LL null	LL Cond	pValue	qValue
31:D	28:E	ConditionalAttraction	4	0	0	170	1	1	0	-17.6008	0	2.97285e-09	0
31:D	28:E	ConditionalRepulsion	4	0	0	170	1	1	1	-17.6008	0	2.97285e-09	0
28:E	31:D	ConditionalRepulsion	4	0	0	170	1	1	1	-17.6008	0	2.97285e-09	0
28:E	31:D	ConditionalAttraction	4	0	0	170	1	1	0	-17.6008	0	2.97285e-09	0
27:Q	28:E	ConditionalRepulsion	4	0	0	169	1	1	1	-17.5995	0	2.97685e-09	0
28:E	27:Q	ConditionalRepulsion	4	0	0	169	1	1	1	-17.5995	0	2.97685e-09	0
27:Q	28:E	ConditionalAttraction	4	0	0	169	1	1	0	-17.5995	0	2.97685e-09	0
28:E	27:Q	ConditionalAttraction	4	0	0	169	1	1	0	-17.5995	0	2.97685e-09	0
31:D	27:Q	ConditionalAttraction	4	0	0	170	1	1	0	-17.599	0	2.97816e-09	0
31:D	27:Q	ConditionalRepulsion	4	0	0	170	1	1	1	-17.599	0	2.97816e-09	0
27:Q	31:D	ConditionalRepulsion	4	0	0	170	1	1	1	-17.599	0	2.97816e-09	0
27:Q	31:D	ConditionalAttraction	4	0	0	170	1	1	0	-17.599	0	2.97816e-09	0
34:H	32:K	ConditionalAttraction	4	0	0	172	1	1	0	-17.4928	0	3.32168e-09	0
34:H	32:K	ConditionalRepulsion	4	0	0	172	1	1	1	-17.4928	0	3.32168e-09	0
32:K	34:H	ConditionalAttraction	4	0	0	172	1	1	0	-17.4928	0	3.32168e-09	0
32:K	34:H	ConditionalRepulsion	4	0	0	172	1	1	1	-17.4928	0	3.32168e-09	0
31:D	30:K	ConditionalRepulsion	4	0	1	170	0.994154	1	1	-22.6854	-6.13873	8.7842e-09	0
28:E	30:K	ConditionalRepulsion	4	0	1	169	0.994119	1	1	-22.6623	-6.13285	8.94069e-09	0
27:Q	30:K	ConditionalRepulsion	4	0	1	169	0.994119	1	1	-22.6563	-6.13285	8.99636e-09	0
31:D	30:K	ConditionalAttraction	4	0	1	170	1	2.27665	0.0116243	-22.6854	-6.2342	9.69057e-09	0
28:E	30:K	ConditionalAttraction	4	0	1	169	1	2.25382	0.0117033	-22.6623	-6.23497	9.93106e-09	0
27:Q	30:K	ConditionalAttraction	4	0	1	169	1	2.28624	0.011604	-22.6563	-6.23278	9.97035e-09	0
32:K	33:E	ConditionalAttraction	4	0	2	170	1	0.616784	0.06422	-26.1427	-9.83207	1.11982e-08	0
34:H	33:E	ConditionalAttraction	4	0	2	170	1	0.616784	0.06422	-26.1427	-9.83207	1.11982e-08	0
27:K	29:Q	ConditionalEscape	0	166	5	3	1	3.62998	0.638139	-21.1632	-5.13299	1.49449e-08	0
27:K	29:Q	ConditionalReversion	0	166	5	3	0.624925	1	0	-21.1632	-5.29251	1.76125e-08	0
31:D	33:E	ConditionalAttraction	4	0	2	170	1	1.21882	0.0364452	-26.1427	-10.4557	2.12809e-08	0
28:E	29:Q	ConditionalAttraction	4	0	1	169	1	0.377499	0.0500694	-21.1682	-5.52965	2.23711e-08	0
31:D	29:Q	ConditionalAttraction	4	0	1	170	1	0.371615	0.0507351	-21.166	-5.52961	2.24204e-08	0
27:Q	29:Q	ConditionalAttraction	4	0	1	169	1	0.372087	0.0506822	-21.1632	-5.52953	2.24826e-08	0
28:E	33:E	ConditionalAttraction	4	0	1	169	1	0.613717	0.0325098	-21.4085	-5.92296	2.61909e-08	0
27:Q	33:E	ConditionalAttraction	4	0	1	169	1	0.615053	0.0324523	-21.4058	-5.92279	2.62594e-08	0
29:Q	31:D	ConditionalRepulsion	4	1	0	170	1	1.00398	0.694881	-17.6012	-2.18707	2.81898e-08	0
29:Q	28:E	ConditionalRepulsion	4	1	0	169	1	1.00398	0.694881	-17.6008	-2.18707	2.82022e-08	0
29:Q	27:Q	ConditionalRepulsion	4	1	0	169	1	1.00398	0.694881	-17.599	-2.18707	2.82527e-08	0
33:E	28:E	ConditionalRepulsion	4	1	0	169	1	1.16094	0.707915	-17.6008	-2.22676	2.93801e-08	0
33:E	27:Q	ConditionalRepulsion	4	1	0	169	1	1.16094	0.707915	-17.599	-2.22676	2.94328e-08	0
30:K	31:D	ConditionalRepulsion	4	1	0	170	1	1.21533	0.711698	-17.6012	-2.23894	2.97382e-08	0
30:K	28:E	ConditionalRepulsion	4	1	0	169	1	1.21533	0.711698	-17.6008	-2.23894	2.97512e-08	0
30:K	27:Q	ConditionalRepulsion	4	1	0	169	1	1.21533	0.711698	-17.599	-2.23894	2.98045e-08	0
35:-	36:-	ConditionalAttraction	14	1	2	160	0.932474	0.338296	0.0593543	-25.8468	-10.5672	3.23824e-08	0
28:E	33:E	ConditionalRepulsion	4	0	1	169	0.994119	1	1	-21.4085	-6.13285	3.25161e-08	0
27:Q	33:E	ConditionalRepulsion	4	0	1	169	0.994119	1	1	-21.4058	-6.13285	3.26068e-08	0
30:K	31:D	ConditionalAttraction	4	1	0	170	0.799937	1	0	-17.6012	-2.50201	3.90033e-08	0
29:Q	31:D	ConditionalAttraction	4	1	0	170	0.799937	1	0	-17.6012	-2.50201	3.90033e-08	0
28:Q	31:D	ConditionalEscape	0	169	4	1	1	NULL	0.800028	-17.6008	-2.50201	3.90204e-08	0
30:K	28:E	ConditionalAttraction	4	1	0	169	0.799937	1	0	-17.6008	-2.50201	3.90204e-08	0
29:Q	28:E	ConditionalAttraction	4	1	0	169	0.799937	1	0	-17.6008	-2.50201	3.90204e-08	0
33:E	28:E	ConditionalAttraction	4	1	0	169	0.799937	1	0	-17.6008	-2.50201	3.90204e-08	0
28:Q	31:D	ConditionalReversion	0	169	4	1	0.799937	1	0	-17.6008	-2.50201	3.90204e-08	0
28:Q	27:Q	ConditionalEscape	0	168	4	1	1	NULL	0.800028	-17.5995	-2.50201	3.90731e-08	0
28:Q	27:Q	ConditionalReversion	0	168	4	1	0.799937	1	0	-17.5995	-2.50201	3.90731e-08	0
29:Q	27:Q	ConditionalAttraction	4	1	0	169	0.799937	1	0	-17.599	-2.50201	3.90904e-08	0
30:K	27:Q	ConditionalAttraction	4	1	0	169	0.799937	1	0	-17.599	-2.50201	3.90904e-08	0
33:E	27:Q	ConditionalAttraction	4	1	0	169	0.799937	1	0	-17.599	-2.50201	3.90904e-08	0
28:E	29:Q	ConditionalRepulsion	4	0	1	169	0.994118	1	1	-21.1682	-6.13285	4.16594e-08	0
27:Q	29:Q	ConditionalRepulsion	4	0	1	169	0.994118	1	1	-21.1632	-6.13285	4.18724e-08	0
31:D	29:Q	ConditionalRepulsion	4	0	1	170	0.994152	1	1	-21.166	-6.13873	4.2007e-08	0
32:D	29:Q	ConditionalEscape	0	161	5	8	1	1.12573	0.488257	-21.1421	-6.38288	5.53881e-08	0
35:P	33:E	ConditionalAttraction	5	4	1	166	0.553295	0.356377	0.0534995	-26.1427	-11.4228	5.76776e-08	0
17:M	27:K	ConditionalEscape	0	5	165	2	1	0.481094	0.917891	-24.132	-9.51939	6.44371e-08	0
17:M	27:Q	ConditionalRepulsion	4	1	0	167	1	NULL	0.800014	-17.0491	-2.50201	6.89438e-08	0
17:M	27:Q	ConditionalAttraction	4	1	0	167	0.799925	1	0	-17.0491	-2.50201	6.89438e-08	0
17:M	28:E	ConditionalRepulsion	4	1	0	166	1	NULL	0.800014	-17.0487	-2.50201	6.89696e-08	0
17:M	28:E	ConditionalAttraction	4	1	0	166	0.799925	1	0	-17.0487	-2.50201	6.89696e-08	0
32:D	33:E	ConditionalEscape	1	160	5	9	0.956783	0.761498	0.406672	-26.1077	-11.6326	7.42688e-08	0
33:E	32:K	ConditionalRepulsion	4	2	0	170	1	0.907694	0.468049	-17.4928	-3.02977	7.51979e-08	0
33:E	34:H	ConditionalRepulsion	4	2	0	170	1	0.907694	0.468049	-17.4928	-3.02977	7.51979e-08	0
17:M	33:E	ConditionalAttraction	5	1	1	166	0.832253	0.602504	0.0335051	-22.8379	-8.61244	9.61077e-08	0
35:P	33:E	ConditionalRepulsion	5	4	1	166	0.99007	25.886	0.603225	-26.1427	-11.9181	9.61933e-08	0
29:Q	32:D	ConditionalEscape	0	5	161	8	1	11.6273	0.950047	-46.0564	-31.8459	9.76e-08	0
29:Q	30:K	ConditionalRepulsion	4	1	1	169	0.991974	2.05306	0.760927	-22.6854	-8.52281	1.02557e-07	0
33:E	30:K	ConditionalRepulsion	4	1	1	169	0.991863	2.44488	0.767731	-22.6854	-8.55277	1.05781e-07	0
27:K	17:M	ConditionalEscape	0	165	5	2	1	0.530224	0.506117	-17.2104	-3.08087	1.06112e-07	0
34:H	33:E	ConditionalRepulsion	4	0	2	170	0.927309	0.502143	0.573767	-26.1427	-12.0165	1.06477e-07	0
32:K	33:E	ConditionalRepulsion	4	0	2	170	0.927309	0.502143	0.573767	-26.1427	-12.0165	1.06477e-07	0
31:D	33:E	ConditionalRepulsion	4	0	2	170	0.927308	0.502142	0.573766	-26.1427	-12.0165	1.06477e-07	0
29:Q	27:K	ConditionalEscape	0	5	166	3	1	0.475097	0.916329	-25.4944	-11.4065	1.10781e-07	0
28:Q	30:K	ConditionalEscape	1	168	4	1	0.992602	95.3253	0.799983	-22.6623	-8.62894	1.17202e-07	0
17:M	33:E	ConditionalRepulsion	5	1	1	166	0.992817	90.0071	0.833283	-22.8379	-8.81836	1.18894e-07	0
17:M	30:K	ConditionalRepulsion	4	1	1	166	0.992517	89.959	0.800005	-22.5973	-8.617	1.23818e-07	0
33:E	31:D	ConditionalRepulsion	4	2	0	170	1	2.3977	0.602523	-17.6361	-3.67446	1.2622e-07	0
33:E	30:K	ConditionalAttraction	4	1	1	169	0.79883	2.30538	0.0115963	-22.6854	-8.72923	1.26942e-07	0
29:Q	30:K	ConditionalAttraction	4	1	1	169	0.79883	2.30538	0.0115963	-22.6854	-8.72923	1.26942e-07	0
28:Q	30:K	ConditionalReversion	1	168	4	1	0.798832	2.28328	0.0116714	-22.6623	-8.72997	1.301e-07	0
17:M	30:K	ConditionalAttraction	4	1	1	166	0.798812	2.51465	0.0111024	-22.5973	-8.70879	1.36141e-07	0
29:Q	32:D	ConditionalReversion	0	5	161	8	0.952678	1	0	-46.0564	-32.2112	1.42373e-07	0
33:E	31:D	ConditionalAttraction	4	2	0	170	0.666762	1	0	-17.6361	-3.81909	1.46574e-07	0
33:E	32:K	ConditionalAttraction	4	2	0	170	0.666718	1	0	-17.4928	-3.81909	1.69998e-07	0
33:E	34:H	ConditionalAttraction	4	2	0	170	0.666717	1	0	-17.4928	-3.81909	1.69998e-07	0
33:K	28:E	ConditionalEscape	0	151	4	18	1	0.207346	0.348714	-17.5862	-4.05506	1.97006e-07	0
33:K	27:Q	ConditionalEscape	0	152	4	17	1	0.207367	0.348707	-17.5844	-4.05495	1.9734e-07	0
17:M	31:D	ConditionalRepulsion	4	2	0	167	1	3.67029	0.657347	-17.2067	-3.77759	2.18941e-07	0
32:D	33:K	ConditionalRepulsion	145	15	6	8	0.550831	0.798542	0.803875	-54.9701	-41.5643	2.24294e-07	0
17:M	31:D	ConditionalAttraction	4	2	0	167	0.666754	1	0	-17.2067	-3.81909	2.28549e-07	0
17:M	27:K	ConditionalReversion	0	5	165	2	0.988021	1	0	-24.132	-10.8377	2.51724e-07	0
28:Q	29:Q	ConditionalReversion	1	168	4	1	0.798798	0.378545	0.0502463	-21.1682	-8.02564	2.94561e-07	0
33:E	29:Q	ConditionalAttraction	4	1	1	169	0.798804	0.372747	0.0509495	-21.166	-8.0256	2.95213e-07	0
30:K	29:Q	ConditionalAttraction	4	1	1	169	0.798804	0.372747	0.0509495	-21.166	-8.0256	2.95213e-07	0
33:K	34:H	ConditionalEscape	0	152	4	19	1	0.333181	0.224664	-17.4803	-4.37736	3.06874e-07	0
33:K	32:K	ConditionalEscape	0	152	4	19	1	0.333181	0.224664	-17.4803	-4.37736	3.06874e-07	0
27:K	17:M	ConditionalReversion	0	165	5	2	0.714339	1	0	-17.2104	-4.18789	3.33533e-07	0
21:-	20:E	ConditionalEscape	5	7	154	5	0.56971	55.5076	0.968336	-43.3631	-30.3466	3.35642e-07	0
21:-	20:E	ConditionalReversion	5	7	154	5	0.946099	58.7834	0.416572	-43.3631	-30.3677	3.43054e-07	0
29:Q	33:E	ConditionalAttraction	4	1	1	169	0.798793	0.615983	0.0325998	-21.4091	-8.41891	3.44893e-07	0
30:K	33:E	ConditionalAttraction	4	1	1	169	0.798793	0.615983	0.0325998	-21.4091	-8.41891	3.44893e-07	0
28:Q	33:E	ConditionalReversion	1	168	4	1	0.798793	0.616329	0.0325853	-21.4085	-8.41885	3.45108e-07	0
30:K	33:E	ConditionalRepulsion	4	1	1	169	0.989612	1.74216	0.745686	-21.4091	-8.43495	3.50671e-07	0
29:Q	33:E	ConditionalRepulsion	4	1	1	169	0.991002	1.58125	0.742305	-21.4091	-8.43788	3.5174e-07	0
27:Q	26:K	ConditionalAttraction	3	1	0	170	0.750059	1	0	-15.147	-2.24934	3.79601e-07	0
31:D	26:K	ConditionalAttraction	3	1	0	170	0.750059	1	0	-15.147	-2.24934	3.79601e-07	0
31:D	26:K	ConditionalRepulsion	3	1	0	170	1	NULL	0.749928	-15.147	-2.24934	3.79601e-07	0
27:Q	26:K	ConditionalRepulsion	3	1	0	170	1	NULL	0.749928	-15.147	-2.24934	3.79601e-07	0
28:E	26:K	ConditionalAttraction	3	1	0	169	0.750058	1	0	-15.1321	-2.24934	3.855e-07	0
28:E	26:K	ConditionalRepulsion	3	1	0	169	1	NULL	0.749926	-15.1321	-2.24934	3.855e-07	0
30:K	29:Q	ConditionalRepulsion	4	1	1	169	0.987944	1.44264	0.731633	-21.166	-8.30572	3.94605e-07	0
33:E	29:Q	ConditionalRepulsion	4	1	1	169	0.98929	1.46533	0.73317	-21.166	-8.35109	4.136e-07	0
28:Q	33:E	ConditionalEscape	1	168	4	1	0.992606	95.3917	0.799925	-21.4085	-8.62894	4.29046e-07	0
32:D	34:H	ConditionalEscape	0	161	4	10	1	0.666649	0.244928	-17.4791	-4.7236	4.39871e-07	0
17:M	29:Q	ConditionalAttraction	4	1	1	166	0.798783	0.384848	0.049875	-20.6741	-8.01837	4.87821e-07	0
16:R	21:I	ConditionalReversion	4	140	13	13	0.375905	1.81107	0.0318027	-40.3849	-27.7431	4.94908e-07	0
32:D	28:E	ConditionalEscape	0	160	4	9	1	0.752334	0.343964	-17.5845	-4.97565	5.12092e-07	0
32:D	27:Q	ConditionalEscape	0	160	4	9	1	0.752334	0.343964	-17.5828	-4.97565	5.13024e-07	0
28:Q	29:Q	ConditionalEscape	1	168	4	1	0.992601	95.3474	0.799985	-21.1682	-8.62894	5.50449e-07	0
32:D	29:Q	ConditionalReversion	0	161	5	8	0.38455	1	0	-21.1421	-8.66162	5.85036e-07	0
27:K	28:E	ConditionalEscape	0	165	4	4	1	2.54802	0.459194	-17.5995	-5.35267	7.45566e-07	0
27:K	31:D	ConditionalEscape	0	166	4	4	1	2.54802	0.459195	-17.599	-5.35267	7.45897e-07	0
27:Q	28:Q	ConditionalEscape	0	4	168	1	1	6.64255	0.993015	-18.1663	-6.04591	8.50107e-07	0
31:D	28:Q	ConditionalEscape	0	4	169	1	1	6.59735	0.993017	-18.1679	-6.04886	8.51354e-07	0
28:Q	26:K	ConditionalEscape	0	168	3	2	1	NULL	0.599911	-15.1321	-3.36506	1.22716e-06	0
33:K	31:D	ConditionalEscape	0	152	4	19	1	0.542174	0.193141	-17.6216	-6.00379	1.43314e-06	0.00357143
32:D	31:D	ConditionalEscape	0	161	4	10	1	1.1197	0.27801	-17.62	-6.06283	1.52655e-06	0.00357143
33:K	30:K	ConditionalEscape	1	151	4	18	0.931707	0.319084	0.41075	-22.6561	-11.1794	1.65971e-06	0.00357143
17:M	29:Q	ConditionalRepulsion	4	1	1	166	0.99251	89.996	0.799977	-20.6741	-8.617	9.07925e-07	0.0046875
15:W	34:H	ConditionalRepulsion	4	2	0	168	1	NULL	0.666749	-15.8397	-3.81909	9.4295e-07	0.0046875
15:W	32:K	ConditionalRepulsion	4	2	0	168	1	NULL	0.666749	-15.8397	-3.81909	9.4295e-07	0.0046875
17:M	32:K	ConditionalRepulsion	4	2	0	167	1	10.9579	0.665737	-15.8384	-3.81858	9.43762e-07	0.0046875
17:M	34:H	ConditionalRepulsion	4	2	0	167	1	10.9579	0.665737	-15.8384	-3.81858	9.43762e-07	0.0046875
28:E	34:H	ConditionalRepulsion	3	1	0	170	1	1.33118	0.622514	-13.8367	-1.94496	1.07804e-06	0.0046875
28:E	32:K	ConditionalRepulsion	3	1	0	170	1	1.33118	0.622514	-13.8367	-1.94496	1.07804e-06	0.0046875
27:Q	32:K	ConditionalRepulsion	3	1	0	170	1	1.33118	0.622514	-13.8354	-1.94496	1.0795e-06	0.0046875
27:Q	34:H	ConditionalRepulsion	3	1	0	170	1	1.33118	0.622514	-13.8354	-1.94496	1.0795e-06	0.0046875
24:S	26:K	ConditionalRepulsion	3	4	0	164	1	0.440152	0.458475	-15.0942	-3.2415	1.12273e-06	0.0046875
21:-	20:-	ConditionalRepulsion	5	7	1	161	0.985182	86.253	0.416634	-26.024	-14.2348	1.19929e-06	0.0046875
34:H	30:K	ConditionalRepulsion	3	0	2	170	0.988367	1	1	-22.6854	-10.897	1.20032e-06	0.0046875
32:K	30:K	ConditionalRepulsion	3	0	2	170	0.988367	1	1	-22.6854	-10.897	1.20032e-06	0.0046875
33:E	26:K	ConditionalRepulsion	3	2	0	169	1	NULL	0.599903	-15.147	-3.36506	1.20832e-06	0.0046875
29:Q	26:K	ConditionalRepulsion	3	2	0	169	1	NULL	0.599903	-15.147	-3.36506	1.20832e-06	0.0046875
30:K	26:K	ConditionalRepulsion	3	2	0	169	1	NULL	0.599903	-15.147	-3.36506	1.20832e-06	0.0046875
26:K	30:K	ConditionalRepulsion	3	0	2	169	0.988299	1	1	-22.6563	-10.8853	1.22217e-06	0.0046875
17:M	26:K	ConditionalRepulsion	3	2	0	167	1	NULL	0.599924	-15.1119	-3.36506	1.25328e-06	0.0046875
34:H	30:K	ConditionalAttraction	3	0	2	170	1	0.823493	0.050056	-22.6854	-10.2513	6.13916e-07	0.006
32:K	30:K	ConditionalAttraction	3	0	2	170	1	0.823493	0.050056	-22.6854	-10.2513	6.13916e-07	0.006
17:F	14:S	ConditionalAttraction	152	3	4	13	0.969903	3.29653	0.279817	-36.0545	-23.6234	6.15797e-07	0.006
27:K	28:E	ConditionalReversion	0	165	4	4	0.499925	1	0	-17.5995	-5.54518	9.10532e-07	0.00625
27:K	31:D	ConditionalReversion	0	166	4	4	0.499924	1	0	-17.599	-5.54518	9.10936e-07	0.00625
28:Q	26:K	ConditionalReversion	0	168	3	2	0.600014	1	0	-15.1321	-3.36506	1.22716e-06	0.00625
12:A	16:R	ConditionalReversion	19	19	124	8	0.645051	0.685317	0.402162	-51.7803	-40.0733	1.30616e-06	0.00625
15:-	19:E	ConditionalEscape	0	3	166	3	1	3.7176	0.97349	-26.0016	-14.5863	1.76928e-06	0.00625
27:Q	33:K	ConditionalEscape	0	4	152	17	1	1.024	0.800405	-53.0738	-41.6719	1.7941e-06	0.00625
34:H	33:K	ConditionalEscape	0	4	152	19	1	1.02159	0.774586	-55.0698	-43.7222	1.89844e-06	0.00625
32:K	33:K	ConditionalEscape	0	4	152	19	1	1.02159	0.774586	-55.0698	-43.7222	1.89844e-06	0.00625
34:H	28:E	ConditionalAttraction	3	0	1	170	1	0.363537	0.0511876	-17.6008	-5.26715	6.81315e-07	0.00724638
32:K	28:E	ConditionalAttraction	3	0	1	170	1	0.363537	0.0511876	-17.6008	-5.26715	6.81315e-07	0.00724638
34:H	27:Q	ConditionalAttraction	3	0	1	170	1	0.363794	0.0511581	-17.599	-5.26711	6.82515e-07	0.00724638
32:K	27:Q	ConditionalAttraction	3	0	1	170	1	0.363794	0.0511581	-17.599	-5.26711	6.82515e-07	0.00724638
15:W	32:K	ConditionalAttraction	4	2	0	168	0.666686	1	0	-15.8397	-3.81909	9.4295e-07	0.00724638
15:W	34:H	ConditionalAttraction	4	2	0	168	0.666686	1	0	-15.8397	-3.81909	9.4295e-07	0.00724638
17:M	32:K	ConditionalAttraction	4	2	0	167	0.666686	1	0	-15.8384	-3.81909	9.44254e-07	0.00724638
17:M	34:H	ConditionalAttraction	4	2	0	167	0.666686	1	0	-15.8384	-3.81909	9.44254e-07	0.00724638
26:K	30:K	ConditionalAttraction	3	0	2	169	1	5.02359	0.0152501	-22.6563	-10.7345	1.0449e-06	0.00724638
21:-	20:-	ConditionalAttraction	5	7	1	161	0.412896	47.9582	0.00622379	-26.024	-14.2283	1.19119e-06	0.00724638
29:Q	26:K	ConditionalAttraction	3	2	0	169	0.600014	1	0	-15.147	-3.36506	1.20832e-06	0.00724638
33:E	26:K	ConditionalAttraction	3	2	0	169	0.600014	1	0	-15.147	-3.36506	1.20832e-06	0.00724638
30:K	26:K	ConditionalAttraction	3	2	0	169	0.600014	1	0	-15.147	-3.36506	1.20832e-06	0.00724638
32:K	29:Q	ConditionalAttraction	3	0	2	170	1	0.427129	0.0889313	-21.166	-9.415	1.24786e-06	0.00724638
34:H	29:Q	ConditionalAttraction	3	0	2	170	1	0.427129	0.0889313	-21.166	-9.415	1.24786e-06	0.00724638
17:M	26:K	ConditionalAttraction	3	2	0	167	0.600014	1	0	-15.1119	-3.36506	1.25328e-06	0.00724638
26:K	28:E	ConditionalAttraction	3	0	1	169	1	1.41273	0.0162345	-17.5995	-5.9792	1.42951e-06	0.00724638
26:K	31:D	ConditionalAttraction	3	0	1	170	1	1.37277	0.0165931	-17.599	-5.98073	1.43243e-06	0.00724638
26:K	27:Q	ConditionalAttraction	3	0	1	170	1	1.37247	0.0165959	-17.599	-5.98074	1.43244e-06	0.00724638
35:-	36:-	ConditionalRepulsion	14	1	2	160	0.986522	2.32092	0.907529	-25.8468	-14.2556	1.47347e-06	0.00746269
35:P	32:K	ConditionalRepulsion	4	5	0	167	1	30.5823	0.475746	-17.4928	-5.96142	1.56806e-06	0.00746269
35:P	34:H	ConditionalRepulsion	4	5	0	167	1	30.5823	0.475746	-17.4928	-5.96142	1.56806e-06	0.00746269
28:E	32:D	ConditionalEscape	0	4	160	9	1	11.0484	0.943607	-46.0328	-34.7676	2.06854e-06	0.00810811
27:Q	32:D	ConditionalEscape	0	4	160	9	1	11.1029	0.943504	-45.9981	-34.7449	2.09459e-06	0.00810811
28:E	33:K	ConditionalEscape	0	4	151	18	1	1.02412	0.800468	-52.7949	-41.6737	2.4031e-06	0.00810811
27:K	30:K	ConditionalEscape	1	165	4	4	0.98788	3.9751	0.490757	-22.6563	-11.5423	2.42129e-06	0.00810811
32:D	30:K	ConditionalEscape	1	160	4	9	0.95766	0.905819	0.370583	-22.6561	-11.6093	2.59658e-06	0.00810811
20:E	21:-	ConditionalReversion	5	154	7	5	0.564529	1.16636	0.0832292	-38.7863	-27.4454	1.91167e-06	0.00869565
27:Q	28:Q	ConditionalReversion	0	4	168	1	0.939121	0.31244	0.554941	-18.1663	-6.84208	1.94513e-06	0.00869565
31:D	28:Q	ConditionalReversion	0	4	169	1	0.939004	0.310123	0.556733	-18.1679	-6.84909	1.95624e-06	0.00869565
30:K	28:Q	ConditionalReversion	1	4	168	1	0.934971	0.290854	0.571983	-18.1679	-6.88461	2.02993e-06	0.00869565
33:E	28:Q	ConditionalReversion	1	4	168	1	0.932319	0.28187	0.580555	-18.1679	-6.91283	2.09044e-06	0.00869565
29:Q	28:Q	ConditionalReversion	1	4	168	1	0.931634	0.275098	0.585758	-18.1679	-6.92333	2.11343e-06	0.00869565
32:D	33:E	ConditionalReversion	1	160	5	9	0.352852	0.755529	0.0290103	-26.1077	-14.9789	2.3843e-06	0.00869565
28:E	32:K	ConditionalAttraction	3	1	0	170	0.749917	1	0	-13.8367	-2.24934	1.47928e-06	0.00945946
28:E	34:H	ConditionalAttraction	3	1	0	170	0.749917	1	0	-13.8367	-2.24934	1.47928e-06	0.00945946
27:Q	32:K	ConditionalAttraction	3	1	0	170	0.749917	1	0	-13.8354	-2.24934	1.48129e-06	0.00945946
27:Q	34:H	ConditionalAttraction	3	1	0	170	0.749917	1	0	-13.8354	-2.24934	1.48129e-06	0.00945946
12:E	16:R	ConditionalAttraction	115	6	24	20	0.711596	0.707804	0.380363	-49.2638	-37.6845	1.49177e-06	0.00945946
19:E	15:-	ConditionalEscape	0	166	3	3	1	NULL	0.5	-15.1119	-4.15888	2.86339e-06	0.0102564
21:E	19:E	ConditionalEscape	0	3	165	3	1	66.6285	0.982055	-25.9658	-15.0403	2.94685e-06	0.0102564
19:E	15:-	ConditionalReversion	0	166	3	3	0.499999	1	0	-15.1119	-4.15888	2.86339e-06	0.0107143
15:-	19:E	ConditionalReversion	0	3	166	3	0.98225	1	0	-26.0016	-15.0671	2.91905e-06	0.0107143
21:E	19:E	ConditionalReversion	0	3	165	3	0.982204	1	0	-25.9658	-15.0491	2.97398e-06	0.0107143
27:K	30:K	ConditionalReversion	1	165	4	4	0.496874	2.42667	0.0114332	-22.6563	-11.7486	3.0017e-06	0.0107143
28:E	32:D	ConditionalReversion	0	4	160	9	0.946753	1	0	-46.0328	-35.1501	3.08102e-06	0.0107143
35:P	32:K	ConditionalAttraction	4	5	0	167	0.444422	1	0	-17.4928	-6.18265	1.97398e-06	0.0115385
35:P	34:H	ConditionalAttraction	4	5	0	167	0.444422	1	0	-17.4928	-6.18265	1.97398e-06	0.0115385
28:E	17:M	ConditionalAttraction	4	0	1	166	1	3.49021	0.00918602	-17.2102	-5.91503	2.00483e-06	0.0115385
27:Q	17:M	ConditionalAttraction	4	0	1	167	1	3.48627	0.00917951	-17.2104	-5.91537	2.00511e-06	0.0115385
33:E	32:D	ConditionalEscape	1	5	160	9	0.824249	10.9607	0.943296	-48.273	-37.432	3.21781e-06	0.0121951
31:D	33:K	ConditionalEscape	0	4	152	19	1	1.03866	0.776988	-55.0698	-44.2871	3.41976e-06	0.0121951
29:E	27:K	ConditionalAttraction	141	1	22	7	0.953737	0.78874	0.592272	-25.4641	-14.3916	2.52827e-06	0.0123457
26:K	29:Q	ConditionalAttraction	3	0	2	169	1	0.734307	0.0555201	-21.1632	-10.1781	2.76912e-06	0.0123457
14:N	26:K	ConditionalAttraction	3	3	0	166	0.499998	1	0	-15.1119	-4.15888	2.86339e-06	0.0123457
26:K	33:E	ConditionalAttraction	3	0	2	169	1	1.41517	0.0324447	-21.4058	-10.5119	3.04529e-06	0.0127907
15:F	16:R	ConditionalAttraction	140	13	7	14	0.580214	0.56508	0.452581	-52.2676	-41.3875	3.08967e-06	0.0127907
16:G	21:I	ConditionalAttraction	6	6	11	147	0.480107	1.72499	0.0521248	-40.3849	-29.5103	3.10744e-06	0.0127907
26:K	24:S	ConditionalAttraction	3	0	4	164	1	4.11244	0.0338712	-29.1892	-18.4366	3.52889e-06	0.0127907
33:K	28:Q	ConditionalAttraction	150	1	18	4	0.900237	0.168281	0.698657	-18.1552	-7.41183	3.56278e-06	0.0127907
29:Q	32:K	ConditionalRepulsion	3	2	0	170	1	1.09482	0.418493	-13.837	-2.67397	2.30059e-06	0.01375
29:Q	34:H	ConditionalRepulsion	3	2	0	170	1	1.09482	0.418493	-13.837	-2.67397	2.30059e-06	0.01375
30:K	34:H	ConditionalRepulsion	3	2	0	170	1	1.11892	0.424328	-13.837	-2.68566	2.32876e-06	0.01375
30:K	32:K	ConditionalRepulsion	3	2	0	170	1	1.11892	0.424328	-13.837	-2.68566	2.32876e-06	0.01375
33:E	17:M	ConditionalRepulsion	5	1	1	166	0.909992	0.224306	0.411472	-17.8103	-6.8352	2.79807e-06	0.01375
14:N	26:K	ConditionalRepulsion	3	3	0	166	1	NULL	0.5	-15.1119	-4.15888	2.86339e-06	0.01375
26:K	28:E	ConditionalRepulsion	3	0	1	169	0.948547	0.364111	0.455946	-17.5995	-6.84284	3.51389e-06	0.01375
26:K	27:Q	ConditionalRepulsion	3	0	1	170	0.948319	0.362364	0.45456	-17.599	-6.84611	3.52745e-06	0.01375
32:K	27:Q	ConditionalRepulsion	3	0	1	170	0.948319	0.362364	0.45456	-17.599	-6.84611	3.52745e-06	0.01375
34:H	27:Q	ConditionalRepulsion	3	0	1	170	0.948319	0.362364	0.45456	-17.599	-6.84611	3.52745e-06	0.01375
26:K	31:D	ConditionalRepulsion	3	0	1	170	0.948319	0.362364	0.45456	-17.599	-6.84611	3.52745e-06	0.01375
32:K	28:E	ConditionalRepulsion	3	0	1	170	0.948367	0.361219	0.45371	-17.6008	-6.85026	3.53636e-06	0.01375
34:H	28:E	ConditionalRepulsion	3	0	1	170	0.948367	0.361219	0.45371	-17.6008	-6.85026	3.53636e-06	0.01375
27:Q	32:D	ConditionalReversion	0	4	160	9	0.946756	1	0	-45.9981	-35.1501	3.19455e-06	0.0137931
33:K	29:Q	ConditionalEscape	1	151	4	18	0.930289	0.304406	0.418692	-21.1446	-10.4123	3.60399e-06	0.0139535
34:H	32:D	ConditionalEscape	0	4	161	10	1	3.85957	0.914363	-48.273	-37.5804	3.75668e-06	0.0139535
20:-	21:-	ConditionalAttraction	5	1	7	161	0.824296	1.4745	0.0883761	-38.9084	-28.2714	3.98115e-06	0.0144444
21:T	20:E	ConditionalAttraction	114	1	41	11	0.959413	37.3126	0.78542	-43.0646	-32.4675	4.15022e-06	0.0144444
29:E	28:Q	ConditionalAttraction	143	0	23	5	1	0.713939	0.768893	-18.1526	-7.58048	4.25996e-06	0.0144444
30:-	31:-	ConditionalAttraction	3	1	1	170	0.748529	15.1838	0.0061063	-18.9254	-8.35571	4.27055e-06	0.0144444
30:K	34:H	ConditionalAttraction	3	2	0	170	0.600024	1	0	-13.837	-3.36506	4.72925e-06	0.0147368
30:K	32:K	ConditionalAttraction	3	2	0	170	0.600024	1	0	-13.837	-3.36506	4.72925e-06	0.0147368
29:Q	32:K	ConditionalAttraction	3	2	0	170	0.600024	1	0	-13.837	-3.36506	4.72925e-06	0.0147368
29:Q	34:H	ConditionalAttraction	3	2	0	170	0.600024	1	0	-13.837	-3.36506	4.72925e-06	0.0147368
17:M	25:L	ConditionalAttraction	4	2	3	164	0.660661	227.58	0.0179735	-29.3071	-18.85	4.80289e-06	0.0147368
31:D	32:D	ConditionalEscape	0	4	161	10	1	9.34681	0.936146	-48.273	-37.6083	3.8676e-06	0.0155556
33:K	17:M	ConditionalEscape	1	149	5	17	0.872135	0.145988	0.310994	-17.8004	-7.24159	4.31944e-06	0.0155556
36:P	33:E	ConditionalAttraction	5	11	1	159	0.307859	0.762949	0.0289608	-26.1427	-15.7849	5.32769e-06	0.016
26:K	25:L	ConditionalAttraction	3	0	4	166	1	211.987	0.0235399	-29.3071	-18.9503	5.33341e-06	0.016
31:D	17:M	ConditionalAttraction	4	0	2	167	1	0.291667	0.0647411	-17.8103	-7.45471	5.34012e-06	0.016
25:L	26:K	ConditionalAttraction	3	4	0	166	0.428486	1	0	-15.1295	-4.78036	5.37641e-06	0.016
24:S	26:K	ConditionalAttraction	3	4	0	164	0.428485	1	0	-15.0942	-4.78036	5.57865e-06	0.016
39:V	32:K	ConditionalAttraction	4	7	0	165	0.363728	1	0	-17.4928	-7.2103	5.76429e-06	0.0166667
39:V	34:H	ConditionalAttraction	4	7	0	165	0.363728	1	0	-17.4928	-7.2103	5.76429e-06	0.0166667
17:F	14:S	ConditionalRepulsion	152	3	4	13	0.745631	0.789426	0.910341	-36.0545	-25.4173	3.98023e-06	0.0168675
25:L	26:K	ConditionalRepulsion	3	4	0	166	1	1.90439	0.445932	-15.1295	-4.50786	4.04526e-06	0.0168675
1:L	5:P	ConditionalRepulsion	142	7	16	10	0.353606	0.971662	0.845063	-52.0803	-41.5262	4.34091e-06	0.0168675
30:-	31:-	ConditionalRepulsion	3	1	1	170	0.992199	35.0304	0.749943	-18.9254	-8.38805	4.41715e-06	0.0170455
21:T	20:E	ConditionalRepulsion	114	1	41	11	0.204646	17.2762	0.991008	-43.0646	-32.5438	4.49423e-06	0.0170455
28:E	17:M	ConditionalRepulsion	4	0	1	166	0.918812	0.265359	0.414002	-17.2102	-6.71987	4.63924e-06	0.0170455
27:Q	17:M	ConditionalRepulsion	4	0	1	167	0.918726	0.26453	0.413325	-17.2104	-6.72261	4.65154e-06	0.0170455
30:K	17:M	ConditionalRepulsion	4	1	1	166	0.915076	0.252765	0.402642	-17.2104	-6.74996	4.78629e-06	0.0170455
21:I	16:R	ConditionalEscape	4	13	140	13	0.657138	0.785919	0.730262	-52.0512	-41.5233	4.46129e-06	0.0173913
17:M	25:L	ConditionalRepulsion	4	2	3	164	0.973061	227.597	0.666796	-29.3071	-18.8501	4.80374e-06	0.0179775
29:Q	17:M	ConditionalRepulsion	4	1	1	166	0.911445	0.241946	0.391588	-17.2104	-6.78104	4.94418e-06	0.0181818
24:S	31:D	ConditionalRepulsion	3	4	1	164	0.925735	0.252713	0.366462	-17.5095	-7.08709	4.98041e-06	0.0181818
24:S	28:E	ConditionalRepulsion	3	4	1	162	0.91847	0.244514	0.361516	-17.415	-7.01239	5.08455e-06	0.0181818
24:S	27:Q	ConditionalRepulsion	3	4	1	163	0.918508	0.244172	0.361285	-17.4151	-7.01407	5.09262e-06	0.0181818
31:D	32:K	ConditionalRepulsion	3	1	1	171	0.925431	0.419572	0.270261	-17.4928	-7.09561	5.11353e-06	0.0181818
31:D	34:H	ConditionalRepulsion	3	1	1	171	0.925431	0.419572	0.270261	-17.4928	-7.09561	5.11353e-06	0.0181818
26:K	25:L	ConditionalRepulsion	3	0	4	166	0.976466	1	1	-29.3071	-18.9506	5.33509e-06	0.0181818
26:K	24:S	ConditionalRepulsion	3	0	4	164	0.976186	1	1	-29.1892	-18.9027	5.74007e-06	0.0181818
39:V	32:K	ConditionalRepulsion	4	7	0	165	1	NULL	0.36363	-17.4928	-7.2103	5.76428e-06	0.0181818
39:V	34:H	ConditionalRepulsion	4	7	0	165	1	NULL	0.36363	-17.4928	-7.2103	5.76429e-06	0.0181818
36:-	35:-	ConditionalAttraction	14	2	1	160	0.637829	0.0868734	0.195771	-19.3102	-9.16343	6.64267e-06	0.0194175
31:D	27:K	ConditionalEscape	0	4	166	4	1	0.529158	0.886613	-25.4944	-15.0208	4.72105e-06	0.0196078
28:E	27:K	ConditionalEscape	0	4	165	4	1	0.52943	0.88666	-25.4938	-15.0207	4.72353e-06	0.0196078
28:Q	32:K	ConditionalEscape	0	169	3	2	1	NULL	0.600047	-13.8367	-3.36506	4.7308e-06	0.0196078
28:Q	34:H	ConditionalEscape	0	169	3	2	1	NULL	0.600047	-13.8367	-3.36506	4.7308e-06	0.0196078
34:E	33:E	ConditionalEscape	0	141	6	27	1	NULL	0.181767	-26.0724	-15.6466	4.96279e-06	0.0196078
36:P	33:E	ConditionalRepulsion	5	11	1	159	0.980382	39.0517	0.318897	-26.1427	-15.9502	6.33259e-06	0.02
32:K	31:D	ConditionalAttraction	3	1	1	171	0.749081	0.363366	0.0510116	-17.6361	-7.52034	6.8612e-06	0.02
34:H	31:D	ConditionalAttraction	3	1	1	171	0.749081	0.363366	0.0510116	-17.6361	-7.52034	6.8612e-06	0.02
28:Q	34:H	ConditionalReversion	0	169	3	2	0.600024	1	0	-13.8367	-3.36506	4.7308e-06	0.0205882
28:Q	32:K	ConditionalReversion	0	169	3	2	0.600024	1	0	-13.8367	-3.36506	4.7308e-06	0.0205882
29:Q	27:K	ConditionalReversion	0	5	166	3	0.892133	0.547352	0.381317	-25.4944	-15.0516	4.87534e-06	0.0205882
34:E	33:E	ConditionalReversion	0	141	6	27	0.181785	1	0	-26.0724	-15.6466	4.96279e-06	0.0205882
33:E	32:D	ConditionalReversion	1	5	160	9	0.936004	13.2455	0.166983	-48.273	-37.8523	4.98915e-06	0.0205882
33:K	32:D	ConditionalAttraction	145	6	15	8	0.8233	1.01467	0.446346	-48.1919	-38.1687	7.55856e-06	0.0216981
15:W	17:M	ConditionalAttraction	6	1	1	166	0.856289	0.367275	0.0516308	-18.0597	-8.1201	8.24945e-06	0.0224299
1:P	16:R	ConditionalReversion	10	12	137	15	0.55477	0.40648	0.375779	-52.2676	-41.8762	5.1442e-06	0.0228571
16:G	28:E	ConditionalAttraction	4	7	0	160	0.36369	1	0	-17.0457	-7.2103	9.19956e-06	0.0238532
16:G	27:Q	ConditionalAttraction	4	7	0	160	0.363689	1	0	-17.0442	-7.2103	9.21369e-06	0.0238532
24:S	30:K	ConditionalRepulsion	3	4	2	162	0.877407	0.390932	0.435192	-22.5675	-12.6407	8.36097e-06	0.0247525
16:G	28:E	ConditionalRepulsion	4	7	0	160	1	NULL	0.363522	-17.0457	-7.2103	9.19956e-06	0.0262136
16:G	27:Q	ConditionalRepulsion	4	7	0	160	1	NULL	0.363752	-17.0442	-7.2103	9.21369e-06	0.0262136
33:E	25:L	ConditionalAttraction	4	2	4	164	0.658597	211.115	0.0238072	-32.4488	-22.7215	1.03015e-05	0.0263636
17:F	16:R	ConditionalAttraction	141	15	5	12	0.498294	0.540996	0.48234	-52.254	-42.6202	1.13609e-05	0.027027
16:G	31:D	ConditionalAttraction	4	8	0	161	0.333358	1	0	-17.2036	-7.63817	1.22056e-05	0.0276786
33:E	25:L	ConditionalRepulsion	4	2	4	164	0.963605	211.278	0.663446	-32.4488	-22.7223	1.03106e-05	0.0317308
36:-	35:-	ConditionalRepulsion	14	2	1	160	0.992231	1.95264	0.907244	-19.3102	-9.60349	1.05269e-05	0.0321429
26:K	29:Q	ConditionalRepulsion	3	0	2	169	0.925321	0.56494	0.544019	-21.1632	-11.592	1.21322e-05	0.0321429
16:G	31:D	ConditionalRepulsion	4	8	0	161	1	NULL	0.333259	-17.2036	-7.63817	1.22056e-05	0.0321429
26:K	33:E	ConditionalRepulsion	3	0	2	169	0.930363	0.585671	0.547258	-21.4058	-11.848	1.23038e-05	0.0321429
34:H	29:Q	ConditionalRepulsion	3	0	2	170	0.924746	0.558292	0.540514	-21.166	-11.6087	1.23096e-05	0.0321429
32:K	29:Q	ConditionalRepulsion	3	0	2	170	0.924746	0.558292	0.540514	-21.166	-11.6087	1.23096e-05	0.0321429
24:S	33:E	ConditionalRepulsion	3	4	3	162	0.793396	0.278398	0.408846	-23.6188	-14.0967	1.27731e-05	0.0321429
31:K	26:-	ConditionalRepulsion	4	15	0	154	1	3.99988	0.22236	-19.008	-9.50939	1.30908e-05	0.0321429
29:E	17:M	ConditionalEscape	0	141	5	23	1	0.644217	0.231235	-17.1987	-7.0806	6.84448e-06	0.0358491
17:M	33:K	ConditionalEscape	1	5	149	17	0.822509	1.0253	0.796907	-54.3141	-44.2342	7.12315e-06	0.0358491
31:D	34:H	ConditionalAttraction	3	1	1	171	0.749133	1.10323	0.0195308	-17.4928	-8.18242	1.59481e-05	0.037069
31:D	32:K	ConditionalAttraction	3	1	1	171	0.749133	1.10227	0.0195448	-17.4928	-8.18242	1.59482e-05	0.037069
32:D	28:Q	ConditionalAttraction	159	1	9	4	0.915209	0.528504	0.779986	-18.1537	-8.84637	1.59986e-05	0.037069
14:S	16:R	ConditionalAttraction	140	16	5	11	0.466296	0.521446	0.498451	-51.9017	-42.6173	1.63879e-05	0.037069
18:G	19:E	ConditionalAttraction	150	1	13	5	0.976154	87.9053	0.72216	-25.8933	-16.6491	1.70945e-05	0.0380165
16:G	30:K	ConditionalAttraction	4	7	1	160	0.359377	3.05287	0.0102975	-22.5971	-13.3567	1.71639e-05	0.0380165
33:E	17:M	ConditionalAttraction	5	1	1	166	0.824494	3.0617	0.00989105	-17.8103	-8.57225	1.72042e-05	0.0380165
31:K	26:-	ConditionalAttraction	4	15	0	154	0.210473	1	0	-19.008	-9.77841	1.73581e-05	0.0380165
15:W	33:E	ConditionalAttraction	4	2	2	166	0.663599	0.572643	0.0696441	-22.8402	-13.6133	1.74073e-05	0.0380165
39:V	33:E	ConditionalAttraction	4	7	2	163	0.357592	0.636131	0.0645068	-26.1427	-16.9812	1.86432e-05	0.0385246
19:E	21:E	ConditionalEscape	0	165	3	3	1	1.32317	0.510679	-13.7992	-3.80417	7.7849e-06	0.0407407
16:G	30:K	ConditionalRepulsion	4	7	1	160	0.982911	174.02	0.363602	-22.5971	-13.2886	1.59793e-05	0.0411765
18:G	19:E	ConditionalRepulsion	150	1	13	5	0.272967	87.9976	0.993362	-25.8933	-16.6472	1.70615e-05	0.0411765
32:K	31:D	ConditionalRepulsion	3	1	1	171	0.976641	1.13575	0.448135	-17.6361	-8.4383	1.79468e-05	0.0411765
34:H	31:D	ConditionalRepulsion	3	1	1	171	0.976641	1.13575	0.448135	-17.6361	-8.4383	1.79468e-05	0.0411765
34:Q	33:E	ConditionalRepulsion	1	0	5	170	0.678013	0.266675	0.343034	-26.1427	-16.9576	1.81879e-05	0.0411765
32:R	33:E	ConditionalRepulsion	1	0	5	170	0.678013	0.266675	0.343034	-26.1427	-16.9576	1.81879e-05	0.0411765
31:N	33:E	ConditionalRepulsion	1	0	5	170	0.678013	0.266675	0.343034	-26.1427	-16.9576	1.81879e-05	0.0411765
1:L	16:R	ConditionalAttraction	133	15	11	12	0.495919	0.554364	0.513709	-52.1225	-42.9757	1.89347e-05	0.0422764
25:L	33:E	ConditionalRepulsion	4	4	2	164	0.907164	0.78929	0.368598	-23.6615	-14.5076	1.87935e-05	0.0433333
16:G	17:M	ConditionalAttraction	7	6	0	160	0.538509	1	0	-18.0567	-8.97241	2.0218e-05	0.0451613
27:K	33:E	ConditionalEscape	1	165	4	4	0.986843	3.15909	0.476634	-21.4058	-11.4932	8.48563e-06	0.0454545
39:A	16:R	ConditionalAttraction	98	9	46	16	0.493869	0.608992	0.515635	-51.0797	-42.012	2.05747e-05	0.0456
27:K	26:K	ConditionalEscape	0	166	3	5	1	10.1971	0.375354	-15.147	-5.28848	8.97956e-06	0.0459016
31:K	33:E	ConditionalEscape	0	20	6	149	1	0.982858	0.0670484	-26.1077	-16.3578	1.00609e-05	0.0459016
17:M	32:D	ConditionalEscape	1	5	157	9	0.824093	11.0663	0.942465	-46.9602	-37.2792	1.08138e-05	0.0459016
33:E	28:Q	ConditionalEscape	1	4	168	1	0.795379	6.03195	0.992787	-18.1679	-8.53008	1.13145e-05	0.0459016
29:Q	28:Q	ConditionalEscape	1	4	168	1	0.795379	6.03195	0.992787	-18.1679	-8.53008	1.13145e-05	0.0459016
30:K	28:Q	ConditionalEscape	1	4	168	1	0.795379	6.03195	0.992787	-18.1679	-8.53008	1.13145e-05	0.0459016
34:H	32:D	ConditionalReversion	0	4	161	10	0.941543	1	0	-48.273	-38.0925	6.41225e-06	0.0459459
31:D	32:D	ConditionalReversion	0	4	161	10	0.941543	1	0	-48.273	-38.0925	6.41225e-06	0.0459459
15:W	30:K	ConditionalAttraction	3	2	2	166	0.597042	0.855073	0.0492479	-22.6267	-13.5872	2.11923e-05	0.0460317
34:H	17:M	ConditionalRepulsion	4	0	2	167	0.777219	0.162762	0.313598	-17.8103	-8.684	1.93453e-05	0.0463415
32:K	17:M	ConditionalRepulsion	4	0	2	167	0.777219	0.162762	0.313598	-17.8103	-8.684	1.93453e-05	0.0463415
31:D	17:M	ConditionalRepulsion	4	0	2	167	0.777219	0.162762	0.313598	-17.8103	-8.684	1.93453e-05	0.0463415
24:S	29:Q	ConditionalRepulsion	3	4	2	162	0.873858	0.367196	0.442899	-20.9854	-11.8684	1.9535e-05	0.0464
25:L	17:M	ConditionalRepulsion	4	3	2	164	0.773334	0.158549	0.307188	-17.8103	-8.71194	1.99214e-05	0.0464
16:G	17:M	ConditionalRepulsion	7	6	0	160	1	NULL	0.538463	-18.0567	-8.97241	2.0218e-05	0.0468254
16:-	15:F	ConditionalEscape	0	3	154	18	1	0.887666	0.73527	-52.3023	-42.8211	1.33326e-05	0.0477612
1:L	5:L	ConditionalEscape	1	149	7	20	0.974596	11.5283	0.264434	-30.7875	-21.3553	1.40338e-05	0.0477612
1:P	5:P	ConditionalEscape	16	9	145	8	0.327305	0.534854	0.710678	-52.4362	-43.0337	1.44777e-05	0.0477612
29:E	28:E	ConditionalEscape	0	143	4	24	1	0.950646	0.232347	-17.5822	-8.21312	1.49951e-05	0.0477612
29:E	31:D	ConditionalEscape	0	143	4	25	1	0.949085	0.232397	-17.5826	-8.21373	1.49979e-05	0.0477612
29:E	27:Q	ConditionalEscape	0	142	4	25	1	0.949085	0.232397	-17.5804	-8.21373	1.50325e-05	0.0477612
27:K	32:D	ConditionalRepulsion	157	8	3	5	0.606579	11.7779	0.949016	-45.9981	-36.9629	2.12894e-05	0.0488189
31:R	33:E	ConditionalRepulsion	1	5	5	163	0.668836	0.257612	0.331278	-26.0724	-17.0465	2.14962e-05	0.0492187
39:I	33:E	ConditionalRepulsion	1	8	5	161	0.663012	0.25078	0.320625	-26.1077	-17.1353	2.2742e-05	0.0511628
5:P	1:L	ConditionalRepulsion	142	16	7	10	0.472965	0.530841	0.724328	-49.328	-40.3781	2.32841e-05	0.0515385
36:P	28:E	ConditionalRepulsion	4	11	0	159	1	43.5269	0.271328	-17.6008	-8.65853	2.34725e-05	0.0519084
36:P	27:Q	ConditionalRepulsion	4	11	0	159	1	43.5269	0.271328	-17.599	-8.65853	2.35154e-05	0.0522727
36:P	28:E	ConditionalAttraction	4	11	0	159	0.266601	1	0	-17.6008	-8.69873	2.44854e-05	0.0523438
36:P	27:Q	ConditionalAttraction	4	11	0	159	0.266601	1	0	-17.599	-8.69873	2.45301e-05	0.0523438
23:T	16:R	ConditionalAttraction	106	10	35	16	0.48538	0.696184	0.545242	-51.8375	-42.9677	2.53302e-05	0.0527132
29:Q	17:M	ConditionalAttraction	4	1	1	166	0.792732	3.27748	0.00954774	-17.2104	-8.3843	2.65198e-05	0.0534351
30:K	17:M	ConditionalAttraction	4	1	1	166	0.792732	3.27748	0.00954774	-17.2104	-8.3843	2.65198e-05	0.0534351
16:G	33:E	ConditionalAttraction	5	7	1	160	0.41261	0.626116	0.0337753	-22.8334	-14.0169	2.67914e-05	0.0537879
1:P	23:S	ConditionalAttraction	4	17	0	152	0.190538	1	0	-19.008	-10.2252	2.77552e-05	0.0548872
16:G	24:P	ConditionalEscape	4	8	153	4	0.654346	1.35729	0.926731	-34.8382	-25.5853	1.69385e-05	0.0550725
35:-	36:Y	ConditionalEscape	0	15	142	20	1	0.251348	0.663637	-29.1939	-19.9432	1.69773e-05	0.0550725
14:N	25:L	ConditionalAttraction	4	3	4	162	0.560748	210.377	0.0240999	-32.4016	-23.6342	2.82114e-05	0.0552239
16:G	28:Q	ConditionalEscape	6	5	160	0	0.45457	1	1	-16.7945	-7.5791	1.76196e-05	0.0557143
15:F	26:-	ConditionalEscape	0	153	4	15	1	NULL	0.21052	-18.9844	-9.77841	1.77932e-05	0.056338
29:E	15:W	ConditionalEscape	0	142	5	23	1	0.34961	0.269271	-13.327	-4.24697	2.03093e-05	0.0567568
27:K	32:K	ConditionalEscape	0	166	3	5	1	1.76158	0.246481	-13.8354	-4.7659	2.05351e-05	0.0567568
27:K	34:H	ConditionalEscape	0	166	3	5	1	1.76158	0.246481	-13.8354	-4.7659	2.05351e-05	0.0567568
36:Y	16:R	ConditionalRepulsion	132	9	15	17	0.37328	0.697061	0.785783	-52.0614	-43.1977	2.54933e-05	0.0571429
27:K	32:D	ConditionalAttraction	157	8	3	5	0.921573	36.3697	0.377592	-45.9981	-37.306	3.05378e-05	0.06
28:Q	32:D	ConditionalRepulsion	159	9	1	4	0.789464	11.0685	0.943303	-46.0328	-37.2182	2.6845e-05	0.0604478
16:G	26:K	ConditionalAttraction	3	8	0	160	0.272655	1	0	-15.0942	-6.44548	3.19634e-05	0.0613139
36:P	31:D	ConditionalAttraction	4	12	0	160	0.250029	1	0	-17.6361	-8.99736	3.22986e-05	0.0613139
15:W	28:Q	ConditionalEscape	1	4	166	1	0.799294	0.377633	0.949777	-16.7979	-7.75484	2.11131e-05	0.0613333
1:P	23:S	ConditionalRepulsion	4	17	0	152	1	NULL	0.190433	-19.008	-10.2252	2.77552e-05	0.0620438
18:G	39:A	ConditionalRepulsion	105	42	0	18	1	1.74241	0.503847	-87.2244	-78.445	2.78568e-05	0.0620438
14:N	25:L	ConditionalRepulsion	4	3	4	162	0.957789	211.611	0.571192	-32.4016	-23.6345	2.82207e-05	0.0620438
27:K	33:E	ConditionalReversion	1	165	4	4	0.496886	0.626802	0.0327093	-21.4058	-11.4431	8.05286e-06	0.0631579
32:D	26:K	ConditionalEscape	0	160	3	10	1	1.56513	0.250252	-15.1295	-6.14808	2.2526e-05	0.0631579
20:E	33:K	ConditionalReversion	135	22	13	0	1	0.792094	0.652662	-54.5972	-44.7004	8.62734e-06	0.0634146
27:K	26:K	ConditionalReversion	0	166	3	5	0.375099	1	0	-15.147	-5.29251	9.01745e-06	0.0634146
19:E	21:E	ConditionalReversion	0	165	3	3	0.5	1	0	-13.7992	-4.15888	1.1285e-05	0.0634146
32:-	33:-	ConditionalAttraction	2	0	2	172	1	3.16843	0.0156001	-18.9376	-10.3358	3.35784e-05	0.0635762
30:Q	29:E	ConditionalAttraction	10	0	133	29	1	0.643467	0.607315	-52.2344	-43.6692	3.49025e-05	0.0635762
36:Y	33:K	ConditionalAttraction	135	6	17	17	0.923094	3.99773	0.40595	-55.0698	-46.5161	3.53248e-05	0.0635762
24:P	16:R	ConditionalAttraction	140	17	3	9	0.449998	0.562766	0.523828	-51.7636	-43.2199	3.56972e-05	0.0635762
31:-	30:-	ConditionalAttraction	3	1	1	170	0.726763	1.12228	0.0194554	-16.8768	-8.34131	3.60089e-05	0.0635762
31:D	24:S	ConditionalAttraction	3	1	4	164	0.744923	4.14092	0.0336781	-29.2312	-20.6963	3.60316e-05	0.0635762
27:Q	24:S	ConditionalAttraction	3	1	4	163	0.744864	4.11409	0.0340342	-29.1892	-20.6656	3.64621e-05	0.0635762
36:P	32:K	ConditionalAttraction	4	12	0	160	0.250022	1	0	-17.4928	-8.99736	3.75617e-05	0.0635762
36:P	34:H	ConditionalAttraction	4	12	0	160	0.250022	1	0	-17.4928	-8.99736	3.75617e-05	0.0635762
28:E	24:S	ConditionalAttraction	3	1	4	162	0.744863	4.12675	0.034	-29.1585	-20.6639	3.75924e-05	0.0635762
14:N	33:E	ConditionalAttraction	4	3	2	165	0.559793	1.67621	0.0295399	-23.6266	-15.1737	3.9281e-05	0.0635762
15:W	28:E	ConditionalAttraction	3	2	1	166	0.598568	0.37581	0.0503824	-17.0506	-8.61916	4.01815e-05	0.0635762
28:Q	32:D	ConditionalAttraction	159	9	1	4	0.93023	35.6313	0.211056	-46.0328	-37.6018	4.02001e-05	0.0635762
15:W	27:Q	ConditionalAttraction	3	2	1	166	0.598568	0.376092	0.0503517	-17.0491	-8.61912	4.02415e-05	0.0635762
1:L	5:L	ConditionalReversion	1	149	7	20	0.251978	0.506476	0.0464039	-30.7875	-21.2004	1.19312e-05	0.0636364
32:D	28:E	ConditionalReversion	0	160	4	9	0.307649	1	0	-17.5845	-8.02414	1.22704e-05	0.0636364
32:D	27:Q	ConditionalReversion	0	160	4	9	0.307649	1	0	-17.5828	-8.02414	1.2293e-05	0.0636364
32:D	27:K	ConditionalAttraction	157	3	8	5	0.831966	0.633971	0.629142	-25.4655	-17.0632	4.14353e-05	0.0640523
24:-	17:T	ConditionalAttraction	2	1	0	170	0.666751	1	0	-10.3087	-1.90954	4.15707e-05	0.0640523
32:D	17:M	ConditionalEscape	1	157	5	9	0.88857	0.436586	0.217408	-17.7991	-8.88656	2.42177e-05	0.0641975
26:K	28:Q	ConditionalEscape	0	3	168	2	1	2.64178	0.987447	-18.1663	-9.30638	2.55934e-05	0.0641975
33:K	26:K	ConditionalEscape	0	152	3	18	1	0.643051	0.170581	-15.1295	-6.26988	2.56024e-05	0.0641975
30:K	32:D	ConditionalEscape	1	4	160	9	0.789438	10.9765	0.943338	-46.0564	-37.2319	2.65664e-05	0.0641975
22:P	16:R	ConditionalEscape	4	6	141	20	0.58665	0.692691	0.699723	-51.9811	-43.1595	2.66455e-05	0.0641975
35:-	25:A	ConditionalAttraction	8	5	0	161	0.615415	1	0	-17.0503	-8.66162	4.20302e-05	0.0642857
24:P	25:L	ConditionalEscape	3	155	5	8	0.95063	224.393	0.384629	-32.3063	-23.5249	2.77979e-05	0.0662921
15:W	27:K	ConditionalEscape	1	4	164	3	0.797416	0.496179	0.880737	-24.132	-15.3622	2.81408e-05	0.0662921
36:P	16:R	ConditionalEscape	2	13	145	13	0.837277	1.2406	0.81256	-52.0614	-43.3438	2.97277e-05	0.0662921
14:S	28:E	ConditionalEscape	0	156	4	11	1	NULL	0.266658	-17.4136	-8.69873	2.98128e-05	0.0662921
26:K	33:K	ConditionalEscape	0	3	152	18	1	1.05539	0.779403	-53.0738	-44.3599	2.98423e-05	0.0662921
14:S	27:Q	ConditionalEscape	0	156	4	11	1	NULL	0.266658	-17.4118	-8.69873	2.98692e-05	0.0662921
30:K	33:K	ConditionalEscape	1	4	151	18	0.788186	1.02509	0.799057	-52.796	-44.119	3.10254e-05	0.0662921
29:Q	33:K	ConditionalEscape	1	4	151	18	0.788186	1.02509	0.799057	-52.796	-44.119	3.10254e-05	0.0662921
28:Q	33:K	ConditionalRepulsion	150	18	1	4	0.788185	1.0252	0.799059	-52.7949	-44.1183	3.10377e-05	0.0671429
36:P	31:D	ConditionalRepulsion	4	12	0	160	1	45.3565	0.253772	-17.6361	-8.96291	3.11485e-05	0.0671429
16:G	26:K	ConditionalRepulsion	3	8	0	160	1	NULL	0.272768	-15.0942	-6.44548	3.19634e-05	0.0671429
33:K	32:D	ConditionalRepulsion	145	6	15	8	0.32111	2.43146	0.924769	-48.1919	-39.5584	3.24783e-05	0.0673759
36:P	28:Q	ConditionalEscape	10	5	159	0	0.32325	1	1	-18.1679	-9.55118	3.30577e-05	0.0677778
16:G	33:E	ConditionalRepulsion	5	7	1	160	0.985088	177.872	0.416762	-22.8334	-14.2286	3.3476e-05	0.0690141
26:K	17:M	ConditionalRepulsion	3	0	2	167	0.777924	0.178595	0.295466	-17.2104	-8.63022	3.43517e-05	0.0699301
1:P	33:E	ConditionalAttraction	5	18	1	152	0.211699	0.802242	0.0291483	-26.1427	-17.8396	4.60013e-05	0.0705128
36:-	16:R	ConditionalAttraction	12	3	135	23	0.709941	0.734505	0.775889	-52.0614	-43.7829	4.7212e-05	0.0705128
26:K	17:M	ConditionalAttraction	3	0	2	167	1	2.14883	0.0143273	-17.2104	-8.97933	4.96292e-05	0.070625
16:G	31:K	ConditionalAttraction	6	6	13	147	0.459707	0.685188	0.142011	-41.0527	-32.833	5.02293e-05	0.070625
16:G	34:H	ConditionalAttraction	4	8	0	161	0.333251	1	0	-15.8363	-7.63817	5.13845e-05	0.070625
16:G	32:K	ConditionalAttraction	4	8	0	161	0.333251	1	0	-15.8363	-7.63817	5.13845e-05	0.070625
32:-	31:-	ConditionalAttraction	2	0	2	172	1	7.73	0.0131403	-18.9504	-10.7905	5.35022e-05	0.0714286
14:S	28:Q	ConditionalAttraction	156	0	10	5	1	NULL	0.666733	-17.702	-9.54771	5.38226e-05	0.0714286
14:S	17:F	ConditionalAttraction	152	4	3	13	0.897549	0.76749	0.194828	-30.7214	-22.5806	5.4594e-05	0.0714286
27:Q	25:L	ConditionalAttraction	3	1	4	165	0.743957	211.626	0.023683	-29.3071	-21.1757	5.51374e-05	0.0714286
26:-	31:K	ConditionalAttraction	4	0	15	154	1	0.936462	0.169067	-42.4426	-34.3157	5.53942e-05	0.0714286
28:E	25:L	ConditionalAttraction	3	1	4	164	0.743921	220.729	0.0238217	-29.266	-21.1518	5.61476e-05	0.0714286
31:-	32:-	ConditionalAttraction	2	2	0	172	0.500107	1	0	-10.8828	-2.77259	5.63813e-05	0.0714286
33:-	32:-	ConditionalAttraction	2	2	0	172	0.500107	1	0	-10.8828	-2.77259	5.63813e-05	0.0714286
16:R	15:F	ConditionalAttraction	140	7	13	14	0.885072	2.73916	0.46428	-52.2793	-44.1845	5.73124e-05	0.0721893
31:-	30:-	ConditionalRepulsion	3	1	1	170	0.991979	3.95247	0.73529	-16.8768	-8.34311	3.60773e-05	0.0726027
36:P	32:K	ConditionalRepulsion	4	12	0	160	1	45.3562	0.253756	-17.4928	-8.96291	3.6223e-05	0.0726027
36:P	34:H	ConditionalRepulsion	4	12	0	160	1	45.3561	0.253756	-17.4928	-8.96291	3.6223e-05	0.0726027
17:M	32:D	ConditionalReversion	1	5	157	9	0.934731	20.6002	0.167324	-46.9602	-37.687	1.65807e-05	0.0733333
14:S	31:D	ConditionalEscape	0	157	4	12	1	NULL	0.250068	-17.5086	-8.99736	3.69408e-05	0.0741935
1:L	23:S	ConditionalEscape	0	148	4	18	1	NULL	0.18176	-18.9368	-10.4311	3.71543e-05	0.0741935
18:-	19:E	ConditionalEscape	6	4	160	2	0.392581	74.8026	0.987609	-26.0016	-17.5017	3.73852e-05	0.0741935
32:D	31:D	ConditionalReversion	0	161	4	10	0.285654	1	0	-17.62	-8.37577	1.70945e-05	0.0745098
16:G	28:Q	ConditionalReversion	6	5	160	0	1	NULL	0.545334	-16.7945	-7.5791	1.76196e-05	0.0745098
15:F	26:-	ConditionalReversion	0	153	4	15	0.210473	1	0	-18.9844	-9.77841	1.77932e-05	0.0745098
26:K	28:Q	ConditionalReversion	0	3	168	2	0.829533	0.204144	0.681039	-18.1663	-9.0256	1.90552e-05	0.0745098
34:H	28:Q	ConditionalReversion	0	3	169	2	0.829354	0.203243	0.682002	-18.1679	-9.03057	1.91241e-05	0.0745098
32:K	28:Q	ConditionalReversion	0	3	169	2	0.829354	0.203243	0.682002	-18.1679	-9.03057	1.91241e-05	0.0745098
29:E	30:Q	ConditionalRepulsion	10	133	0	29	1	0.431426	0.264779	-30.3272	-21.8691	3.9066e-05	0.0754967
15:W	17:M	ConditionalRepulsion	6	1	1	166	0.927305	0.556227	0.298088	-18.0597	-9.65922	4.1513e-05	0.0754967
24:-	17:T	ConditionalRepulsion	2	1	0	170	1	NULL	0.666684	-10.3087	-1.90954	4.15707e-05	0.0754967
35:-	25:A	ConditionalRepulsion	8	5	0	161	1	9.8215	0.614866	-17.0503	-8.66027	4.19705e-05	0.0754967
15:W	30:K	ConditionalRepulsion	3	2	2	166	0.975984	76.2865	0.573106	-22.6267	-14.2445	4.23217e-05	0.0754967
26:K	32:D	ConditionalEscape	0	3	160	10	1	10.186	0.93677	-45.9981	-37.5649	4.01068e-05	0.0776596
17:M	28:Q	ConditionalEscape	1	4	165	1	0.788945	3.80689	0.991159	-16.7969	-8.40976	4.20994e-05	0.0778947
25:-	35:H	ConditionalAttraction	2	0	1	171	1	0.40563	0.0461341	-13.2753	-5.27689	6.34473e-05	0.077907
16:G	29:Q	ConditionalAttraction	4	7	1	160	0.359459	0.393545	0.0508019	-20.6694	-12.6881	6.46093e-05	0.077907
27:K	28:Q	ConditionalAttraction	164	1	4	4	0.914839	0.672669	0.786553	-18.1663	-10.1919	6.50774e-05	0.077907
17:F	27:Q	ConditionalEscape	0	157	4	11	1	NULL	0.266644	-17.0491	-8.69873	4.37638e-05	0.0783505
17:F	28:E	ConditionalEscape	0	156	4	11	1	NULL	0.266644	-17.0487	-8.69873	4.37805e-05	0.0783505
32:K	26:K	ConditionalAttraction	2	1	1	170	0.66607	0.417264	0.0450733	-15.147	-7.18565	6.59813e-05	0.0785311
34:H	26:K	ConditionalAttraction	2	1	1	170	0.66607	0.417264	0.0450733	-15.147	-7.18565	6.59813e-05	0.0785311
34:H	17:M	ConditionalAttraction	4	0	2	167	1	1.57506	0.0275096	-17.8103	-9.87003	6.74661e-05	0.0785311
32:K	17:M	ConditionalAttraction	4	0	2	167	1	1.57506	0.0275096	-17.8103	-9.87003	6.74661e-05	0.0785311
15:W	29:Q	ConditionalAttraction	3	2	2	166	0.597043	0.441648	0.0875539	-20.6766	-12.7538	6.8722e-05	0.0785311
18:-	19:-	ConditionalAttraction	3	7	0	164	0.299932	1	0	-14.0041	-6.10864	7.07386e-05	0.0786517
24:P	26:K	ConditionalEscape	0	158	3	9	1	NULL	0.249984	-15.0763	-6.74802	4.47944e-05	0.0795918
17:F	31:D	ConditionalEscape	0	157	4	12	1	NULL	0.250061	-17.2067	-8.99736	5.07827e-05	0.08
26:Q	24:S	ConditionalEscape	2	151	5	12	0.955547	141.142	0.294027	-29.1469	-20.96	5.20003e-05	0.08
32:D	34:H	ConditionalReversion	0	161	4	10	0.285663	1	0	-17.4791	-8.37577	1.98187e-05	0.0807692
25:L	28:E	ConditionalRepulsion	3	4	1	164	0.941971	0.775106	0.293052	-17.4428	-9.15328	4.66653e-05	0.0807692
25:L	27:Q	ConditionalRepulsion	3	4	1	165	0.94199	0.773528	0.292456	-17.4432	-9.15763	4.68586e-05	0.0807692
24:S	25:L	ConditionalRepulsion	3	4	5	160	0.780359	0.528777	0.484693	-32.3541	-24.0936	4.8117e-05	0.0807692
25:L	30:K	ConditionalRepulsion	3	4	2	164	0.908407	0.993031	0.334688	-22.6269	-14.3742	4.85133e-05	0.0807692
31:-	32:-	ConditionalRepulsion	2	2	0	172	1	1.67721	0.441588	-10.8828	-2.6328	4.86485e-05	0.0807692
14:N	30:K	ConditionalAttraction	3	3	2	165	0.485418	4.13873	0.0169777	-22.6267	-14.7812	7.458e-05	0.0811111
36:P	30:K	ConditionalAttraction	4	11	1	159	0.261723	2.83631	0.0108444	-22.6854	-14.8435	7.48651e-05	0.0811111
16:G	34:H	ConditionalRepulsion	4	8	0	161	1	NULL	0.333371	-15.8363	-7.63817	5.13845e-05	0.0829114
16:G	32:K	ConditionalRepulsion	4	8	0	161	1	NULL	0.333371	-15.8363	-7.63817	5.13845e-05	0.0829114
15:W	31:D	ConditionalAttraction	3	3	1	167	0.498196	0.376878	0.0500173	-17.2087	-9.41783	7.90139e-05	0.0840659
39:V	15:W	ConditionalAttraction	7	3	0	166	0.70003	1	0	-13.8908	-6.10864	7.97462e-05	0.0840659
20:E	21:-	ConditionalEscape	5	154	7	5	0.909623	1.89016	0.624564	-38.7863	-30.746	6.07008e-05	0.0848214
33:E	27:K	ConditionalEscape	1	4	165	4	0.795205	0.550377	0.889803	-25.4944	-17.5033	6.39438e-05	0.0848214
30:K	27:K	ConditionalEscape	1	4	165	4	0.795205	0.550377	0.889803	-25.4944	-17.5033	6.39438e-05	0.0848214
29:E	30:K	ConditionalEscape	1	142	4	25	0.926303	1.07393	0.231415	-22.5971	-14.6226	6.50752e-05	0.0848214
31:K	34:H	ConditionalEscape	0	20	4	151	1	0.90685	0.0290244	-17.4866	-9.55439	6.80431e-05	0.0848214
31:K	32:K	ConditionalEscape	0	20	4	151	1	0.90685	0.0290244	-17.4866	-9.55439	6.80431e-05	0.0848214
16:G	23:T	ConditionalEscape	0	12	116	39	1	2.8604	0.665038	-86.0471	-78.1186	6.83131e-05	0.0848214
32:K	28:Q	ConditionalEscape	0	3	169	2	1	1.60173	0.971095	-18.1679	-10.3129	7.38386e-05	0.0848214
34:H	28:Q	ConditionalEscape	0	3	169	2	1	1.60173	0.971095	-18.1679	-10.3129	7.38386e-05	0.0848214
28:Q	17:M	ConditionalEscape	1	165	4	1	0.936664	0.705617	0.29515	-17.2102	-9.36166	7.43362e-05	0.0848214
17:F	30:K	ConditionalEscape	1	156	4	11	0.976112	165.125	0.266717	-22.5973	-14.7518	7.45803e-05	0.0848214
14:S	30:K	ConditionalEscape	1	156	4	11	0.976112	165.052	0.266717	-22.5971	-14.7518	7.45951e-05	0.0848214
15:W	33:E	ConditionalRepulsion	4	2	2	166	0.98205	75.266	0.666273	-22.8402	-14.6688	5.2855e-05	0.0855346
14:S	28:Q	ConditionalRepulsion	156	0	10	5	0.333356	1	1	-17.702	-9.54771	5.38226e-05	0.085625
16:R	23:S	ConditionalEscape	0	146	4	22	1	58.6613	0.154647	-18.9844	-11.1509	7.55256e-05	0.0858407
15:W	29:E	ConditionalEscape	0	5	142	23	1	0.811111	0.701205	-50.5643	-42.7366	7.60006e-05	0.0859649
27:Q	25:L	ConditionalRepulsion	3	1	4	165	0.968376	211.481	0.74961	-29.3071	-21.176	5.51554e-05	0.0869565
35:P	32:D	ConditionalEscape	4	5	157	9	0.533639	2.69544	0.904086	-48.273	-40.4626	7.73997e-05	0.0869565
39:V	33:E	ConditionalRepulsion	4	7	2	163	0.966653	149.713	0.363579	-26.1427	-18.0237	5.58622e-05	0.0876543
25:L	33:E	ConditionalAttraction	4	4	2	164	0.485721	1.87529	0.0271751	-23.6615	-15.9243	8.36268e-05	0.0879781
18:-	21:E	ConditionalAttraction	3	7	0	163	0.29994	1	0	-13.8274	-6.10864	8.52772e-05	0.0887097
36:P	17:M	ConditionalAttraction	6	9	0	158	0.400115	1	0	-17.8103	-10.0952	8.56034e-05	0.0887097
35:L	33:K	ConditionalAttraction	103	2	48	21	0.917641	1.97188	0.560158	-55.0671	-47.3692	8.71857e-05	0.0887097
35:P	33:K	ConditionalEscape	4	5	148	18	0.530398	0.995696	0.785347	-55.0698	-47.2907	8.00038e-05	0.0887931
1:L	33:E	ConditionalEscape	1	148	5	19	0.967757	157.395	0.208238	-26.0369	-18.2823	8.21053e-05	0.0888889
28:E	25:L	ConditionalRepulsion	3	1	4	164	0.968192	220.733	0.74964	-29.266	-21.152	5.61622e-05	0.0890909
33:-	32:-	ConditionalRepulsion	2	2	0	172	1	NULL	0.499884	-10.8828	-2.77259	5.63813e-05	0.0890909
36:Y	33:K	ConditionalRepulsion	135	6	17	17	0.403211	1.54737	0.88295	-55.0698	-46.9635	5.6617e-05	0.0890909
31:D	24:S	ConditionalRepulsion	3	1	4	164	0.968125	59.203	0.749223	-29.2312	-21.1519	5.8254e-05	0.0893491
1:P	33:E	ConditionalRepulsion	5	18	1	152	0.969925	159.286	0.217388	-26.1427	-18.0696	5.86379e-05	0.0893491
27:Q	24:S	ConditionalRepulsion	3	1	4	163	0.967935	59.0553	0.749233	-29.1892	-21.1278	5.93644e-05	0.0893491
28:E	24:S	ConditionalRepulsion	3	1	4	162	0.967744	63.9858	0.749248	-29.1585	-21.1035	5.97668e-05	0.0893491
32:-	31:-	ConditionalRepulsion	2	0	2	172	0.988502	1	1	-18.9504	-10.9203	6.13618e-05	0.0894737
32:-	33:-	ConditionalRepulsion	2	0	2	172	0.988502	1	1	-18.9376	-10.9203	6.21933e-05	0.0894737
36:P	25:L	ConditionalAttraction	5	11	3	155	0.299264	224.554	0.0189935	-32.4488	-24.8005	9.18797e-05	0.0895288
31:D	25:L	ConditionalAttraction	3	1	5	165	0.742359	198.598	0.0294125	-32.4488	-24.8064	9.24574e-05	0.0895288
34:H	25:L	ConditionalAttraction	3	1	5	165	0.742359	198.613	0.0294125	-32.4488	-24.8064	9.24574e-05	0.0895288
32:K	25:L	ConditionalAttraction	3	1	5	165	0.742359	198.613	0.0294125	-32.4488	-24.8064	9.24574e-05	0.0895288
36:P	26:K	ConditionalAttraction	3	12	0	159	0.200031	1	0	-15.147	-7.50604	9.25963e-05	0.0895288
14:N	33:E	ConditionalRepulsion	4	3	2	165	0.979026	165.35	0.571378	-23.6266	-15.618	6.27726e-05	0.0906977
28:Q	27:K	ConditionalRepulsion	164	4	1	4	0.795203	0.550678	0.889852	-25.4938	-17.5033	6.39777e-05	0.0907514
14:S	33:E	ConditionalEscape	1	156	5	11	0.979606	168.968	0.312533	-23.6167	-15.9904	9.40557e-05	0.0910569
31:K	30:K	ConditionalEscape	0	20	5	149	1	0.972894	0.0695221	-22.6561	-15.0313	9.41988e-05	0.0910569
17:F	26:K	ConditionalEscape	0	157	3	12	1	NULL	0.199995	-15.1119	-7.50604	9.61071e-05	0.0910569
14:S	25:L	ConditionalEscape	3	153	5	11	0.938471	224.013	0.312498	-32.3541	-24.7621	9.75267e-05	0.0910569
26:K	27:K	ConditionalEscape	0	3	166	5	1	1.92944	0.956574	-25.4944	-17.9024	9.75313e-05	0.0910569
14:S	26:K	ConditionalEscape	0	156	3	12	1	NULL	0.199994	-15.0942	-7.50604	9.79283e-05	0.0910569
14:S	34:H	ConditionalEscape	0	157	4	12	1	NULL	0.250032	-16.5065	-8.99736	0.000106476	0.0912698
14:S	32:K	ConditionalEscape	0	157	4	12	1	NULL	0.250032	-16.5065	-8.99736	0.000106476	0.0912698
8:T	14:N	ConditionalEscape	2	142	6	26	0.89024	0.765881	0.290471	-26.3189	-18.8121	0.000106741	0.0912698
33:K	27:K	ConditionalAttraction	148	4	17	4	0.676763	0.297395	0.616568	-25.4686	-17.8665	9.64815e-05	0.0916667
36:P	30:K	ConditionalRepulsion	4	11	1	159	0.976962	43.5192	0.27128	-22.6854	-14.7304	6.64304e-05	0.091954
29:E	34:H	ConditionalEscape	0	143	3	26	1	0.578536	0.171875	-13.8254	-6.3429	0.000109529	0.0921875
29:E	32:K	ConditionalEscape	0	143	3	26	1	0.578536	0.171875	-13.8254	-6.3429	0.000109529	0.0921875
33:E	31:K	ConditionalEscape	0	6	20	149	1	0.789368	0.189694	-43.0425	-35.5865	0.000112643	0.0923664
34:H	27:K	ConditionalEscape	0	3	166	5	1	0.593077	0.864481	-25.4944	-18.0503	0.00011408	0.0923664
32:K	27:K	ConditionalEscape	0	3	166	5	1	0.593077	0.864481	-25.4944	-18.0503	0.00011408	0.0923664
14:S	15:-	ConditionalEscape	0	158	3	13	1	NULL	0.187432	-15.147	-7.72124	0.000116316	0.0924242
34:G	33:E	ConditionalRepulsion	1	3	5	167	0.629981	0.525471	0.196658	-26.1427	-18.2444	7.05314e-05	0.0931818
18:-	19:-	ConditionalRepulsion	3	7	0	164	1	NULL	0.30008	-14.0041	-6.10864	7.07386e-05	0.0931818
36:Y	35:-	ConditionalEscape	0	142	15	20	1	0.524158	0.720106	-19.3102	-11.9094	0.000119439	0.0932331
35:P	28:E	ConditionalAttraction	3	4	1	166	0.426687	0.368416	0.0512538	-17.6008	-10.0346	0.000100226	0.0937824
24:-	25:-	ConditionalAttraction	2	1	0	171	0.666678	1	0	-9.46199	-1.90954	0.0001017	0.0938462
35:H	25:-	ConditionalAttraction	2	1	0	171	0.666678	1	0	-9.46199	-1.90954	0.0001017	0.0938462
30:Q	15:W	ConditionalEscape	0	9	5	159	1	0.121187	0.142873	-13.3347	-5.9451	0.000120856	0.0940741
21:T	20:-	ConditionalEscape	0	118	6	46	1	25.6036	0.118161	-25.8791	-18.4998	0.000122199	0.0940741
28:Q	17:M	ConditionalReversion	1	165	4	1	0.792737	3.28042	0.00954605	-17.2102	-8.38399	2.65167e-05	0.0944444
24:S	28:Q	ConditionalReversion	4	3	161	2	0.797494	0.181128	0.709086	-17.7046	-8.90449	2.72554e-05	0.0944444
20:E	17:M	ConditionalRepulsion	7	152	0	12	1	0.53151	0.0599311	-18.0397	-10.1907	7.43027e-05	0.0955556
36:P	17:M	ConditionalRepulsion	6	9	0	158	1	31.676	0.412215	-17.8103	-9.98314	7.60355e-05	0.0955556
31:I	33:K	ConditionalRepulsion	98	2	47	21	0.193108	1.01059	0.94324	-54.7427	-46.9264	7.69137e-05	0.0955556
20:E	21:T	ConditionalRepulsion	114	41	1	11	0.853878	1.6524	0.579227	-81.0201	-73.2041	7.69488e-05	0.0955556
24:P	25:L	ConditionalReversion	3	155	5	8	0.372746	224.422	0.0189973	-32.3063	-23.5247	2.77925e-05	0.0958904
14:S	28:E	ConditionalReversion	0	156	4	11	0.2666	1	0	-17.4136	-8.69873	2.98128e-05	0.0958904
14:S	27:Q	ConditionalReversion	0	156	4	11	0.2666	1	0	-17.4118	-8.69873	2.98692e-05	0.0958904
36:P	28:Q	ConditionalReversion	10	5	159	0	1	37.1727	0.658828	-18.1679	-9.47817	3.06126e-05	0.0958904
28:E	27:K	ConditionalReversion	0	4	165	4	0.782747	0.385944	0.498017	-25.4938	-16.8948	3.36799e-05	0.0958904
31:D	27:K	ConditionalReversion	0	4	166	4	0.782245	0.384737	0.498773	-25.4944	-16.9017	3.39038e-05	0.0958904
16:G	24:P	ConditionalReversion	4	8	153	4	0.96176	145.037	0.333453	-34.8382	-26.2666	3.46636e-05	0.0958904
30:K	27:K	ConditionalReversion	1	4	165	4	0.776999	0.376543	0.505306	-25.4944	-16.9417	3.53628e-05	0.0958904
27:K	32:K	ConditionalReversion	0	166	3	5	0.374954	1	0	-13.8354	-5.29251	3.57286e-05	0.0958904
27:K	34:H	ConditionalReversion	0	166	3	5	0.374954	1	0	-13.8354	-5.29251	3.57286e-05	0.0958904
33:E	27:K	ConditionalReversion	1	4	165	4	0.773806	0.372343	0.509332	-25.4944	-16.9646	3.62267e-05	0.0958904
14:S	31:D	ConditionalReversion	0	157	4	12	0.250029	1	0	-17.5086	-8.99736	3.69408e-05	0.0958904
1:L	23:S	ConditionalReversion	0	148	4	18	0.181892	1	0	-18.9368	-10.4311	3.71543e-05	0.0958904
18:-	19:E	ConditionalReversion	6	4	160	2	0.969127	74.5823	0.599969	-26.0016	-17.5065	3.75744e-05	0.0958904
32:D	30:K	ConditionalReversion	1	160	4	9	0.303039	2.71376	0.0110683	-22.6561	-14.1794	3.8308e-05	0.0958904
30:K	32:D	ConditionalReversion	1	4	160	9	0.931374	12.6514	0.20769	-46.0564	-37.6533	4.13986e-05	0.0958904
17:F	27:Q	ConditionalReversion	0	157	4	11	0.266602	1	0	-17.0491	-8.69873	4.37638e-05	0.0958904
17:F	28:E	ConditionalReversion	0	156	4	11	0.266602	1	0	-17.0487	-8.69873	4.37805e-05	0.0958904
24:P	26:K	ConditionalReversion	0	158	3	9	0.250035	1	0	-15.0763	-6.74802	4.47944e-05	0.0958904
24:S	17:M	ConditionalRepulsion	3	4	3	161	0.662211	0.144869	0.258451	-17.7917	-9.99383	7.84284e-05	0.0966851
26:Q	24:S	ConditionalReversion	2	151	5	12	0.285106	9.29454	0.0143417	-29.1469	-20.862	4.68961e-05	0.0972973
39:V	15:W	ConditionalRepulsion	7	3	0	166	1	NULL	0.70003	-13.8908	-6.10864	7.97462e-05	0.0983516
12:E	26:Q	ConditionalAttraction	120	0	26	17	1	0.94624	0.569442	-26.2719	-18.8101	0.000111954	0.0989848
27:E	29:-	ConditionalAttraction	2	0	0	172	1	1	0	-7.45393	0	0.000112892	0.0989848
29:-	27:E	ConditionalAttraction	2	0	0	172	1	1	0	-7.45388	0	0.000112898	0.0989899
18:-	21:E	ConditionalRepulsion	3	7	0	163	1	NULL	0.299982	-13.8274	-6.10864	8.52772e-05	0.1
30:K	24:S	ConditionalAttraction	3	2	4	162	0.591733	4.11644	0.0341958	-29.1892	-21.7608	0.000115995	0.1
29:Q	24:S	ConditionalAttraction	3	2	4	162	0.591733	4.11644	0.0341958	-29.1892	-21.7608	0.000115995	0.1
14:N	28:E	ConditionalAttraction	3	3	1	165	0.487422	2.40897	0.0114883	-17.4202	-10.0161	0.000119016	0.1
14:N	27:Q	ConditionalAttraction	3	3	1	165	0.487384	2.43528	0.0114193	-17.4184	-10.0146	0.000119055	0.1
33:E	35:P	ConditionalAttraction	5	1	4	166	0.792264	4.52971	0.0240812	-25.4911	-18.0991	0.000120562	0.1
26:-	17:M	ConditionalEscape	0	4	5	163	1	0.711888	0.0404955	-17.2104	-9.88587	0.000129493	0.1
16:G	12:E	ConditionalEscape	0	13	121	31	1	0.557138	0.303497	-59.3421	-52.039	0.000132478	0.100725
15:F	16:-	ConditionalEscape	0	154	3	18	1	1.5276	0.237463	-15.1727	-7.87137	0.000132733	0.100725
23:-	31:K	ConditionalAttraction	7	6	11	148	0.434115	0.693546	0.145677	-41.0631	-33.6966	0.000123865	0.100976
30:Q	27:K	ConditionalAttraction	10	0	156	8	1	0.775613	0.901352	-25.4944	-18.1299	0.000124128	0.100976
36:P	25:L	ConditionalRepulsion	5	11	3	155	0.94065	40.908	0.319027	-32.4488	-24.7496	8.7065e-05	0.101087
17:F	31:D	ConditionalReversion	0	157	4	12	0.250028	1	0	-17.2067	-8.99736	5.07827e-05	0.101333
31:-	30:P	ConditionalEscape	0	4	136	29	1	0.866802	0.517359	-65.7656	-58.4963	0.000137325	0.102143
31:K	19:E	ConditionalEscape	15	4	151	1	0.204262	1.52914	0.982796	-22.5675	-15.3008	0.000137698	0.102143
1:L	5:P	ConditionalAttraction	142	7	16	10	0.873278	7.00621	0.613782	-52.0803	-44.7334	0.000126459	0.102415
21:T	19:E	ConditionalAttraction	117	0	46	6	1	46.9309	0.883509	-25.8933	-18.5608	0.000128413	0.102415
35:H	25:-	ConditionalRepulsion	2	1	0	171	1	1.81382	0.603565	-9.46199	-1.78869	8.94828e-05	0.103191
36:P	26:K	ConditionalRepulsion	3	12	0	159	1	51.4796	0.202417	-15.147	-7.48538	9.0593e-05	0.103191
25:L	32:K	ConditionalRepulsion	3	5	1	165	0.897878	0.742097	0.149565	-16.5255	-8.88397	9.254e-05	0.103191
25:L	34:H	ConditionalRepulsion	3	5	1	165	0.897878	0.742097	0.149565	-16.5255	-8.88397	9.254e-05	0.103191
17:F	15:-	ConditionalEscape	0	157	3	14	1	NULL	0.176438	-15.147	-7.92199	0.000143925	0.103378
16:G	32:D	ConditionalEscape	6	6	152	8	0.474156	11.6467	0.947201	-46.9393	-39.7174	0.000144408	0.103378
34:H	31:K	ConditionalEscape	0	4	20	151	1	0.783865	0.185686	-43.0425	-35.8544	0.00014969	0.103378
32:K	31:K	ConditionalEscape	0	4	20	151	1	0.783865	0.185686	-43.0425	-35.8544	0.00014969	0.103378
1:P	39:T	ConditionalEscape	0	26	39	110	1	3.68801	0.335011	-86.0663	-78.9226	0.000156912	0.103378
29:E	33:E	ConditionalEscape	1	142	4	25	0.925496	1.00741	0.239396	-21.3812	-14.2378	0.00015695	0.103378
23:T	16:G	ConditionalEscape	0	116	12	39	1	0.290816	0.549907	-17.8191	-10.6773	0.000157239	0.103378
32:D	25:L	ConditionalEscape	4	155	4	10	0.820856	1.36406	0.270571	-32.4016	-25.271	0.000159111	0.103378
14:N	30:K	ConditionalRepulsion	3	3	2	165	0.974031	157.377	0.489501	-22.6267	-15.0015	9.41632e-05	0.103553
1:L	39:T	ConditionalRepulsion	39	107	0	27	1	3.59405	0.345826	-85.6928	-78.0685	9.42492e-05	0.103553
24:-	25:-	ConditionalRepulsion	2	1	0	171	1	2.61915	0.627605	-9.46199	-1.84687	9.51683e-05	0.103553
27:K	29:E	ConditionalRepulsion	141	22	1	7	0.856776	1.00621	0.767562	-52.2287	-44.6326	9.71038e-05	0.103553
20:E	33:E	ConditionalRepulsion	6	152	0	13	1	0.991288	0.0613432	-23.6147	-16.0254	9.78048e-05	0.103553
15:W	28:E	ConditionalRepulsion	3	2	1	166	0.98966	95.1402	0.597447	-17.0506	-9.48061	9.98306e-05	0.103553
15:W	27:Q	ConditionalRepulsion	3	2	1	166	0.989628	90.9746	0.597216	-17.0491	-9.48071	9.99959e-05	0.103553
24:S	34:H	ConditionalRepulsion	2	5	2	163	0.759823	0.273934	0.173738	-16.5063	-8.94051	0.000100269	0.103553
24:S	32:K	ConditionalRepulsion	2	5	2	163	0.759823	0.273934	0.173738	-16.5063	-8.94051	0.000100269	0.103553
1:P	5:L	ConditionalAttraction	6	20	2	152	0.218011	0.454005	0.0976663	-30.8837	-23.5651	0.000130316	0.103846
16:G	27:K	ConditionalEscape	6	5	158	2	0.447512	0.495009	0.916812	-24.1239	-17.0213	0.000163919	0.104027
25:L	31:D	ConditionalRepulsion	3	5	1	165	0.944984	1.09636	0.254994	-17.5382	-9.98261	0.000101362	0.10404
8:S	14:N	ConditionalRepulsion	6	26	2	142	0.89024	0.765881	0.290471	-26.3189	-18.8121	0.000106741	0.106533
32:D	26:K	ConditionalReversion	0	160	3	10	0.230767	1	0	-15.1295	-7.02265	5.65837e-05	0.106579
17:F	28:Q	ConditionalAttraction	156	0	10	5	1	NULL	0.666745	-16.7969	-9.54771	0.000140279	0.107619
25:L	30:K	ConditionalAttraction	3	4	2	164	0.412036	4.12354	0.0170114	-22.6269	-15.3868	0.000141645	0.107619
14:S	17:M	ConditionalEscape	0	156	7	9	1	NULL	0.437509	-18.0363	-10.965	0.000169476	0.107895
34:D	33:E	ConditionalEscape	0	22	6	146	1	0.704258	0.129156	-26.0724	-19.0377	0.000176194	0.107895
14:N	33:K	ConditionalEscape	2	5	148	18	0.647716	0.925543	0.746915	-53.9367	-46.9078	0.000177275	0.107895
26:Q	19:E	ConditionalRepulsion	151	1	14	4	0.216031	1.52031	0.982613	-22.5375	-15.0519	0.000109167	0.108374
28:Q	29:E	ConditionalRepulsion	143	23	0	5	1	0.911863	0.725088	-52.232	-44.7753	0.000112556	0.108374
27:E	29:-	ConditionalRepulsion	2	0	0	172	1	1	1	-7.45393	0	0.000112892	0.108374
29:-	27:E	ConditionalRepulsion	2	0	0	172	1	1	1	-7.45388	0	0.000112898	0.108374
28:Q	25:L	ConditionalEscape	4	163	3	2	0.959658	220.534	0.597647	-29.266	-22.2437	0.000178537	0.108485
21:D	15:W	ConditionalEscape	0	1	7	166	1	0.123525	0.134799	-13.8793	-6.87454	0.000181881	0.108485
19:G	15:W	ConditionalEscape	0	1	7	166	1	0.123525	0.134799	-13.8793	-6.87454	0.000181881	0.108485
17:D	15:W	ConditionalEscape	0	1	7	166	1	0.123525	0.134799	-13.8793	-6.87454	0.000181881	0.108485
20:R	15:W	ConditionalEscape	0	1	7	165	1	0.123755	0.135088	-13.874	-6.87081	0.000182186	0.108485
34:D	15:W	ConditionalEscape	0	22	6	144	1	0.144747	0.131598	-13.719	-6.74028	0.000186991	0.108485
15:W	33:K	ConditionalEscape	2	4	148	19	0.648361	1.02124	0.769552	-54.3196	-47.3467	0.00018815	0.108485
28:Q	24:S	ConditionalEscape	4	161	3	2	0.959185	63.8344	0.597736	-29.1585	-22.1947	0.000190001	0.108485
17:M	29:E	ConditionalEscape	0	5	141	23	1	1.06207	0.757979	-50.5606	-43.6052	0.000191682	0.108485
1:L	28:E	ConditionalEscape	0	148	4	19	1	NULL	0.173941	-17.5702	-10.6268	0.000194168	0.108485
1:L	27:Q	ConditionalEscape	0	148	4	19	1	NULL	0.173941	-17.5684	-10.6268	0.000194536	0.108485
31:K	28:E	ConditionalEscape	0	20	4	149	1	0.983038	0.0405592	-17.5942	-10.6562	0.00019528	0.108485
31:K	27:Q	ConditionalEscape	0	19	4	150	1	0.983097	0.0405461	-17.5933	-10.6564	0.000195494	0.108485
33:K	25:L	ConditionalEscape	4	147	4	18	0.746746	0.852337	0.246594	-32.4016	-25.5058	0.000204245	0.108621
38:L	33:E	ConditionalEscape	5	153	1	15	0.589905	0.624067	0.147208	-26.0872	-19.2028	0.000206748	0.108621
25:H	15:W	ConditionalEscape	0	2	6	165	1	0.135863	0.124969	-13.7305	-6.84644	0.000206808	0.108621
22:N	15:W	ConditionalEscape	0	1	6	166	1	0.135523	0.124601	-13.7305	-6.85153	0.00020793	0.108621
31:K	29:Q	ConditionalEscape	0	20	5	149	1	0.832502	0.0805342	-21.1593	-14.2856	0.000209108	0.108621
26:-	30:K	ConditionalEscape	0	4	5	165	1	0.412109	0.141751	-22.6563	-15.7929	0.000211429	0.108621
17:F	33:E	ConditionalEscape	1	156	5	11	0.979596	168.975	0.312403	-22.8379	-15.9904	0.000215041	0.108621
17:F	32:K	ConditionalEscape	0	157	4	12	1	NULL	0.250084	-15.8384	-8.99736	0.000216519	0.108621
17:F	34:H	ConditionalEscape	0	157	4	12	1	NULL	0.250084	-15.8384	-8.99736	0.000216519	0.108621
26:Q	24:P	ConditionalRepulsion	148	4	9	8	0.388305	1.86047	0.952294	-34.5823	-27.1386	0.00011413	0.10878
20:E	30:K	ConditionalRepulsion	5	152	0	13	1	1.01486	0.0629405	-22.5375	-15.094	0.000114141	0.10878
20:E	34:H	ConditionalRepulsion	4	154	0	13	1	0.889552	0.0271775	-16.5043	-9.07769	0.000116208	0.109179
20:E	32:K	ConditionalRepulsion	4	154	0	13	1	0.889552	0.0271775	-16.5043	-9.07769	0.000116208	0.109179
24:S	27:K	ConditionalReversion	4	3	160	4	0.733791	0.349975	0.55638	-25.1405	-17.1204	6.20097e-05	0.110256
39:V	16:R	ConditionalReversion	2	8	145	19	0.461052	0.470465	0.458308	-52.2676	-44.2752	6.38551e-05	0.110256
12:E	16:G	ConditionalEscape	0	121	13	31	1	0.319173	0.547621	-17.8055	-10.982	0.000220585	0.110286
24:S	30:K	ConditionalAttraction	3	4	2	162	0.412002	4.13927	0.0171927	-22.5675	-15.3615	0.000146869	0.110427
35:P	30:K	ConditionalAttraction	3	5	2	165	0.370274	0.847834	0.0497056	-22.6854	-15.5088	0.000151533	0.110698
1:P	28:E	ConditionalAttraction	4	18	0	152	0.181803	1	0	-17.6008	-10.4311	0.000152634	0.110698
1:P	27:Q	ConditionalAttraction	4	18	0	152	0.181803	1	0	-17.599	-10.4311	0.000152915	0.110698
31:I	33:K	ConditionalAttraction	98	2	47	21	0.910114	2.02985	0.568089	-54.7427	-47.5797	0.000153731	0.110698
1:L	33:E	ConditionalReversion	1	148	5	19	0.202286	0.815558	0.0293233	-26.0369	-18.0588	6.482e-05	0.111392
17:M	16:R	ConditionalReversion	0	7	146	20	0.443964	0.445987	0.453258	-52.254	-44.3953	7.35416e-05	0.111628
14:S	33:E	ConditionalReversion	1	156	5	11	0.307636	0.641819	0.0342869	-23.6167	-15.7667	7.42276e-05	0.111628
16:R	23:S	ConditionalReversion	0	146	4	22	0.153785	1	0	-18.9844	-11.1624	7.64535e-05	0.111628
17:F	30:K	ConditionalReversion	1	156	4	11	0.261436	3.63412	0.00962704	-22.5973	-14.8003	7.8509e-05	0.111628
14:S	30:K	ConditionalReversion	1	156	4	11	0.261619	2.93745	0.0108347	-22.5971	-14.8202	8.01946e-05	0.111628
17:M	28:Q	ConditionalReversion	1	4	165	1	0.93933	0.727729	0.694336	-16.7969	-9.02337	8.04763e-05	0.111628
15:W	28:Q	ConditionalReversion	1	4	166	1	0.939082	0.723465	0.696765	-16.7979	-9.03291	8.12056e-05	0.111628
16:G	26:-	ConditionalAttraction	3	8	1	159	0.270037	0.59765	0.0342416	-18.9607	-11.8342	0.000159806	0.112385
15:-	16:-	ConditionalAttraction	2	1	1	171	0.664819	594.84	0.00581195	-15.1727	-8.05412	0.000161165	0.112385
16:-	15:-	ConditionalAttraction	2	1	1	171	0.664808	90.5972	0.00582898	-15.1644	-8.05258	0.000162318	0.112385
36:P	33:K	ConditionalEscape	10	6	142	17	0.342366	0.992227	0.809572	-55.0698	-48.2536	0.00022231	0.112429
29:Q	31:K	ConditionalEscape	0	5	20	149	1	0.792257	0.189909	-42.4451	-35.6335	0.000223404	0.112429
30:P	31:-	ConditionalEscape	0	136	4	29	1	11.3308	0.128848	-18.7771	-11.977	0.000226178	0.112778
1:L	31:D	ConditionalEscape	0	149	4	20	1	NULL	0.166641	-17.6058	-10.8135	0.000228046	0.112778
17:F	14:N	ConditionalEscape	1	155	7	10	0.982747	7.16495	0.37649	-23.8078	-17.0271	0.000230907	0.112778
30:K	31:K	ConditionalEscape	0	5	20	149	1	0.791946	0.188612	-42.4451	-35.6755	0.00023362	0.11326
47:N	33:E	ConditionalEscape	6	143	0	21	0.543981	0.20796	0.28958	-24.2341	-17.4666	0.000234161	0.113736
16:G	29:Q	ConditionalRepulsion	4	7	1	160	0.982909	173.888	0.363558	-20.6694	-13.2886	0.000121999	0.113942
25:S	16:R	ConditionalAttraction	85	10	54	16	0.367943	0.689081	0.60167	-51.73	-44.6579	0.000169313	0.114091
23:S	26:K	ConditionalAttraction	2	2	1	167	0.499227	0.422182	0.0450019	-15.1119	-8.04016	0.000169388	0.114091
35:P	27:Q	ConditionalAttraction	3	5	1	165	0.372924	0.369979	0.0512364	-17.599	-10.5434	0.000172297	0.114978
29:Q	25:L	ConditionalAttraction	3	2	4	164	0.59034	211.321	0.0238048	-29.3071	-22.2674	0.000175255	0.114978
30:K	25:L	ConditionalAttraction	3	2	4	164	0.59034	211.321	0.0238048	-29.3071	-22.2674	0.000175255	0.114978
50:S	26:Q	ConditionalAttraction	117	0	33	18	1	0.826878	0.560728	-27.3619	-20.3483	0.000180184	0.114978
30:Q	33:K	ConditionalAttraction	10	0	142	22	1	0.835146	0.694663	-52.796	-45.7851	0.000180714	0.114978
1:P	31:D	ConditionalAttraction	4	19	0	153	0.173968	1	0	-17.6361	-10.6268	0.000181017	0.114978
36:P	29:Q	ConditionalAttraction	4	11	1	159	0.261812	0.387055	0.0524175	-21.166	-14.1596	0.000181579	0.114978
16:-	19:E	ConditionalReversion	1	2	165	4	0.887455	0.672092	0.420508	-26.0016	-18.3889	9.54161e-05	0.115556
17:F	26:K	ConditionalReversion	0	157	3	12	0.20003	1	0	-15.1119	-7.50604	9.61071e-05	0.115556
14:S	25:L	ConditionalReversion	3	153	5	11	0.299088	223.798	0.0192396	-32.3541	-24.7619	9.75072e-05	0.115556
14:S	26:K	ConditionalReversion	0	156	3	12	0.200029	1	0	-15.0942	-7.50604	9.79283e-05	0.115556
20:A	30:T	ConditionalAttraction	2	0	4	166	1	15.9029	0.024436	-25.8307	-18.8377	0.000184184	0.115721
26:Q	19:E	ConditionalAttraction	151	1	14	4	0.970381	159.513	0.777802	-22.5375	-15.5553	0.000186302	0.115721
26:Q	16:R	ConditionalAttraction	137	15	8	10	0.359465	0.689189	0.558491	-51.5105	-44.5563	0.000191922	0.116379
30:Q	28:Q	ConditionalAttraction	10	0	159	5	1	0.86981	0.965435	-18.1679	-11.2208	0.000193395	0.116379
30:T	20:A	ConditionalAttraction	2	4	0	166	0.333362	1	0	-10.7624	-3.81909	0.00019418	0.116379
34:D	30:K	ConditionalEscape	0	22	5	146	1	0.435496	0.148937	-22.6267	-15.8733	0.000237699	0.116578
18:G	30:K	ConditionalEscape	4	147	1	16	0.633927	0.288425	0.258047	-22.477	-15.7313	0.000239653	0.116578
24:P	17:M	ConditionalEscape	1	157	5	7	0.871146	0.727988	0.150998	-17.7823	-11.0484	0.000242686	0.116578
28:E	31:K	ConditionalEscape	0	4	20	149	1	0.790573	0.187717	-42.4445	-35.7111	0.000242826	0.116578
27:Q	31:K	ConditionalEscape	0	4	19	150	1	0.790778	0.187744	-42.4426	-35.7101	0.000243054	0.116578
12:E	50:S	ConditionalAttraction	99	19	12	35	0.480948	0.716473	0.109806	-64.317	-57.399	0.000199486	0.116667
39:V	25:L	ConditionalAttraction	4	6	4	160	0.385086	209.692	0.0243872	-32.4488	-25.5349	0.00020035	0.116667
16:G	24:S	ConditionalAttraction	4	8	3	155	0.321148	5.09654	0.0245298	-29.1469	-22.2548	0.000205056	0.117647
24:S	31:D	ConditionalAttraction	3	4	1	164	0.414481	2.66936	0.0107821	-17.5095	-10.6197	0.000205566	0.117647
14:N	31:D	ConditionalAttraction	3	4	1	166	0.414673	2.51421	0.0111481	-17.5153	-10.626	0.000205675	0.117647
25:-	24:-	ConditionalAttraction	2	0	1	171	1	1.58495	0.014768	-12.5125	-5.62933	0.000207018	0.117647
31:N	32:K	ConditionalRepulsion	1	0	3	172	0.731297	0.223005	0.206954	-17.4928	-10.1484	0.000126802	0.118095
31:N	34:H	ConditionalRepulsion	1	0	3	172	0.731297	0.223006	0.206954	-17.4928	-10.1484	0.000126802	0.118095
5:P	1:P	ConditionalReversion	16	145	9	8	0.402018	0.52429	0.270653	-47.9938	-40.4358	0.000101102	0.118681
1:P	32:K	ConditionalAttraction	4	19	0	153	0.173856	1	0	-17.4928	-10.6268	0.000210852	0.119167
1:P	34:H	ConditionalAttraction	4	19	0	153	0.173856	1	0	-17.4928	-10.6268	0.000210852	0.119167
23:S	30:K	ConditionalRepulsion	2	2	3	165	0.747871	0.642944	0.225776	-22.5973	-15.2833	0.000130966	0.120283
25:L	29:Q	ConditionalRepulsion	3	4	2	164	0.896542	0.865889	0.330407	-21.0269	-13.7231	0.000132386	0.120283
34:D	24:P	ConditionalAttraction	22	0	134	13	1	0.762115	0.79569	-35.0153	-28.1744	0.000216551	0.120408
25:L	27:Q	ConditionalAttraction	3	4	1	165	0.413827	2.73285	0.0105944	-17.4432	-10.6151	0.000219513	0.120408
25:L	28:E	ConditionalAttraction	3	4	1	164	0.413823	2.73788	0.0105855	-17.4428	-10.6148	0.00021954	0.120408
24:S	27:Q	ConditionalAttraction	3	4	1	163	0.413755	2.7714	0.0106366	-17.4151	-10.6024	0.00022314	0.120408
24:S	28:E	ConditionalAttraction	3	4	1	162	0.41391	2.64411	0.0109364	-17.415	-10.604	0.000223548	0.120408
28:Q	15:W	ConditionalEscape	1	166	4	1	0.830873	0.298789	0.210987	-13.3346	-6.67518	0.000262739	0.120942
1:L	34:H	ConditionalEscape	0	149	4	20	1	NULL	0.166693	-17.4655	-10.8135	0.000264835	0.120942
1:L	32:K	ConditionalEscape	0	149	4	20	1	NULL	0.166693	-17.4655	-10.8135	0.000264835	0.120942
24:P	15:W	ConditionalEscape	1	157	5	7	0.74069	0.17274	0.22366	-13.7115	-7.06812	0.000267295	0.120942
21:T	19:E	ConditionalRepulsion	117	0	46	6	0.11535	1	1	-25.8933	-18.5966	0.000133387	0.121127
14:S	34:H	ConditionalReversion	0	157	4	12	0.250019	1	0	-16.5065	-8.99736	0.000106476	0.122581
14:S	32:K	ConditionalReversion	0	157	4	12	0.250019	1	0	-16.5065	-8.99736	0.000106476	0.122581
35:-	21:E	ConditionalAttraction	3	10	0	159	0.230746	1	0	-13.8139	-7.02265	0.000228296	0.122764
17:F	24:P	ConditionalRepulsion	152	4	6	8	0.552815	2.3206	0.948629	-34.8512	-27.5766	0.000136548	0.123832
14:N	29:Q	ConditionalAttraction	3	3	2	165	0.488455	0.861548	0.0500649	-20.9934	-14.2423	0.000238283	0.124291
35:P	32:D	ConditionalReversion	4	5	157	9	0.907622	25.833	0.404149	-48.273	-40.7823	0.000108572	0.124468
35:L	36:-	ConditionalEscape	0	105	16	55	1	0.459786	0.430853	-25.8465	-19.232	0.000275635	0.12487
33:-	32:D	ConditionalEscape	1	3	160	11	0.738588	2.40754	0.894898	-48.273	-41.6594	0.000275912	0.12487
18:G	28:E	ConditionalEscape	3	147	1	16	0.686114	0.168702	0.212594	-17.0036	-10.3961	0.000277716	0.125128
18:G	27:Q	ConditionalEscape	3	148	1	16	0.6861	0.168549	0.21246	-17.0039	-10.3974	0.000277994	0.125128
16:G	25:L	ConditionalAttraction	4	8	3	157	0.320687	225.273	0.0187515	-29.2657	-22.5394	0.000244664	0.125806
17:F	28:Q	ConditionalRepulsion	156	0	10	5	0.333354	1	1	-16.7969	-9.54771	0.000140279	0.126512
15:W	16:R	ConditionalReversion	0	7	147	20	0.428904	0.497368	0.492205	-52.2676	-44.829	0.00011475	0.126531
14:S	15:-	ConditionalReversion	0	158	3	13	0.187527	1	0	-15.147	-7.72124	0.000116316	0.126531
28:Q	24:S	ConditionalReversion	4	161	3	2	0.591731	4.13006	0.0341618	-29.1585	-21.7591	0.000119615	0.126531
26:K	32:D	ConditionalReversion	0	3	160	10	0.919078	6.43522	0.0718204	-45.9981	-38.6026	0.000120114	0.126531
27:K	15:W	ConditionalEscape	1	164	4	3	0.805845	0.272942	0.19403	-13.3343	-6.74528	0.000283248	0.126531
33:K	27:Q	ConditionalReversion	0	152	4	17	0.190538	1	0	-17.5844	-10.2252	0.000124812	0.127273
20:E	26:-	ConditionalEscape	1	156	3	10	0.960001	1.59627	0.283756	-18.9368	-12.3545	0.000285283	0.127411
34:H	27:K	ConditionalReversion	0	3	166	5	0.672076	0.331438	0.575398	-25.4944	-18.1989	0.000133559	0.127885
26:K	27:K	ConditionalReversion	0	3	166	5	0.672076	0.331438	0.575398	-25.4944	-18.1989	0.000133559	0.127885
32:K	27:K	ConditionalReversion	0	3	166	5	0.672076	0.331438	0.575398	-25.4944	-18.1989	0.000133559	0.127885
20:E	32:D	ConditionalReversion	143	14	13	0	1	1.10209	0.778648	-47.5463	-40.2541	0.000134014	0.127885
21:T	20:-	ConditionalReversion	0	118	6	46	0.11535	1	0	-25.8791	-18.5966	0.000135415	0.127885
17:F	24:P	ConditionalAttraction	152	4	6	8	0.95513	137.305	0.428758	-34.8512	-28.1632	0.000254874	0.128916
17:F	15:-	ConditionalReversion	0	157	3	14	0.176536	1	0	-15.147	-7.92199	0.000143925	0.129358
24:S	32:D	ConditionalReversion	3	4	155	9	0.725061	0.782074	0.392567	-44.7288	-37.5348	0.000148758	0.129358
36:P	16:R	ConditionalReversion	2	13	145	13	0.543486	0.787783	0.584634	-52.0614	-44.8807	0.000150874	0.129358
15:F	31:K	ConditionalReversion	12	141	7	13	0.258068	0.679207	0.132017	-41.0656	-33.8914	0.00015191	0.129358
33:K	28:E	ConditionalReversion	0	151	4	18	0.181802	1	0	-17.5862	-10.4311	0.000155018	0.129358
16:-	15:-	ConditionalRepulsion	2	1	1	171	0.988812	1.73487	0.663049	-15.1644	-7.94862	0.000145345	0.12963
33:E	24:S	ConditionalAttraction	3	3	4	162	0.489708	4.14517	0.0339954	-29.2312	-22.5653	0.000260942	0.13083
14:N	24:S	ConditionalAttraction	3	3	4	161	0.489599	4.0695	0.0345665	-29.1892	-22.5309	0.000263072	0.13083
35:P	31:D	ConditionalAttraction	3	6	1	166	0.331071	0.369756	0.0510652	-17.6361	-10.9833	0.000264619	0.13083
17:M	24:S	ConditionalAttraction	3	3	4	161	0.489458	4.17189	0.0341168	-29.1892	-22.5379	0.000265043	0.13083
1:P	28:E	ConditionalRepulsion	4	18	0	152	1	NULL	0.181871	-17.6008	-10.4311	0.000152634	0.133641
1:P	27:Q	ConditionalRepulsion	4	18	0	152	1	NULL	0.181871	-17.599	-10.4311	0.000152916	0.133945
26:-	33:K	ConditionalAttraction	4	0	148	21	1	0.807442	0.679889	-53.0738	-46.5047	0.000289321	0.135039
14:N	28:E	ConditionalRepulsion	3	3	1	165	0.987947	188.374	0.499944	-17.4202	-10.2679	0.000155478	0.136364
14:N	27:Q	ConditionalRepulsion	3	3	1	165	0.987947	184.948	0.499942	-17.4184	-10.2679	0.000155773	0.136364
26:K	23:S	ConditionalAttraction	2	1	2	167	0.664375	2.73632	0.0207264	-18.9844	-12.4299	0.000293891	0.136434
30:R	28:P	ConditionalAttraction	1	0	0	174	1	1	0	-6.54027	0	0.00029838	0.136434
34:K	28:P	ConditionalAttraction	1	0	0	174	1	1	0	-6.54027	0	0.00029838	0.136434
36:-	21:E	ConditionalAttraction	3	11	0	158	0.214263	1	0	-13.8139	-7.27412	0.000298523	0.136434
14:S	17:M	ConditionalReversion	0	156	7	9	0.437426	1	0	-18.0363	-10.965	0.000169476	0.136607
17:F	33:E	ConditionalReversion	1	156	5	11	0.307614	0.644577	0.0338244	-22.8379	-15.7765	0.000171255	0.136607
31:K	19:E	ConditionalReversion	15	4	151	1	0.966364	3.87237	0.770089	-22.5675	-15.5161	0.000173082	0.136607
28:Q	25:L	ConditionalReversion	4	163	3	2	0.590281	220.444	0.0239462	-29.266	-22.2433	0.000178463	0.137168
23:P	30:K	ConditionalRepulsion	1	4	4	161	0.669973	0.311159	0.301036	-22.5375	-15.4036	0.000158561	0.137557
15:-	16:-	ConditionalRepulsion	2	1	1	171	0.991278	NULL	0.666576	-15.1727	-8.05412	0.000161165	0.138627
26:K	34:H	ConditionalRepulsion	2	1	1	170	0.919863	0.542618	0.216854	-13.8354	-6.72514	0.000162587	0.138627
26:K	32:K	ConditionalRepulsion	2	1	1	170	0.919863	0.542618	0.216854	-13.8354	-6.72514	0.000162587	0.138627
32:K	26:K	ConditionalRepulsion	2	1	1	170	0.991189	90.4299	0.666132	-15.147	-8.04828	0.000164591	0.138627
34:H	26:K	ConditionalRepulsion	2	1	1	170	0.991189	90.4299	0.666132	-15.147	-8.04828	0.000164591	0.138627
14:H	33:E	ConditionalRepulsion	1	0	5	168	0.643467	0.263204	0.32798	-23.6266	-16.5325	0.000165415	0.138627
12:M	33:E	ConditionalRepulsion	1	0	5	167	0.643499	0.264023	0.327619	-23.6033	-16.5218	0.000167641	0.138627
18:E	30:K	ConditionalRepulsion	1	2	4	162	0.665553	0.309343	0.29607	-22.5074	-15.4292	0.000168223	0.138627
23:S	34:H	ConditionalRepulsion	2	2	2	167	0.719457	0.253707	0.175189	-15.8384	-8.76298	0.000168728	0.138627
23:S	32:K	ConditionalRepulsion	2	2	2	167	0.719457	0.253707	0.175189	-15.8384	-8.76298	0.000168728	0.138627
17:M	15:W	ConditionalRepulsion	6	1	1	166	0.816241	0.22338	0.247605	-13.8793	-6.80467	0.000168858	0.138627
24:L	25:L	ConditionalRepulsion	2	1	6	165	0.714363	0.503446	0.434718	-32.4488	-25.3761	0.000169211	0.138627
26:K	14:N	ConditionalAttraction	3	0	3	166	1	59.5483	0.0178467	-21.5647	-15.0561	0.000308632	0.138996
27:K	16:R	ConditionalAttraction	144	20	2	5	0.349596	0.671681	0.622784	-51.587	-45.0856	0.000311019	0.139231
29:E	26:K	ConditionalEscape	0	142	3	26	1	2.43099	0.142703	-15.0942	-8.60604	0.000315472	0.139394
33:K	31:D	ConditionalReversion	0	152	4	19	0.173967	1	0	-17.6216	-10.6268	0.000183828	0.139474
1:L	28:E	ConditionalReversion	0	148	4	19	0.173966	1	0	-17.5702	-10.6268	0.000194168	0.139655
1:L	27:Q	ConditionalReversion	0	148	4	19	0.173966	1	0	-17.5684	-10.6268	0.000194536	0.139655
50:S	16:G	ConditionalEscape	0	117	12	40	1	0.286632	0.519414	-17.6731	-11.1965	0.000319354	0.139698
35:P	29:Q	ConditionalAttraction	3	5	2	165	0.370674	0.434356	0.0890969	-21.166	-14.6745	0.000314334	0.139847
17:F	33:K	ConditionalRepulsion	143	13	7	9	0.447563	1.01977	0.791151	-54.3141	-47.2666	0.000173795	0.140254
29:Q	25:L	ConditionalRepulsion	3	2	4	164	0.959549	211.283	0.595987	-29.3071	-22.2682	0.000175402	0.140254
30:K	25:L	ConditionalRepulsion	3	2	4	164	0.959385	211.105	0.595099	-29.3071	-22.2684	0.000175445	0.140254
23:S	26:K	ConditionalRepulsion	2	2	1	167	0.953757	0.886775	0.326403	-15.1119	-8.08483	0.000177626	0.141406
21:-	22:-	ConditionalRepulsion	4	8	3	158	0.878627	0.926378	0.375574	-26.1661	-19.1487	0.00017945	0.141406
31:D	25:L	ConditionalRepulsion	3	1	5	165	0.82771	1.16877	0.367712	-32.4488	-25.4342	0.000180003	0.141406
32:K	25:L	ConditionalRepulsion	3	1	5	165	0.82771	1.16877	0.367712	-32.4488	-25.4342	0.000180003	0.141406
34:H	25:L	ConditionalRepulsion	3	1	5	165	0.82771	1.16877	0.367712	-32.4488	-25.4342	0.000180003	0.141406
1:P	31:D	ConditionalRepulsion	4	19	0	153	1	NULL	0.173942	-17.6361	-10.6268	0.000181017	0.141406
38:S	33:E	ConditionalRepulsion	1	8	5	162	0.596443	0.626174	0.151919	-26.1427	-19.1512	0.00018446	0.141406
14:S	27:K	ConditionalRepulsion	155	1	10	5	0.329078	0.402527	0.948547	-21.9786	-14.9926	0.000185565	0.141406
30:K	24:S	ConditionalRepulsion	3	2	4	162	0.959425	58.9063	0.597705	-29.1892	-22.2191	0.000188735	0.141406
29:Q	24:S	ConditionalRepulsion	3	2	4	162	0.959425	58.9063	0.597705	-29.1892	-22.2191	0.000188735	0.141406
14:H	30:K	ConditionalRepulsion	1	0	4	168	0.709051	0.330042	0.322264	-22.6267	-15.6795	0.000193383	0.141406
30:T	20:A	ConditionalRepulsion	2	4	0	166	1	18.3189	0.333263	-10.7624	-3.81908	0.000194178	0.141406
12:M	30:K	ConditionalRepulsion	1	0	4	167	0.709318	0.331802	0.323027	-22.5971	-15.6677	0.000197069	0.141406
14:S	33:K	ConditionalRepulsion	141	15	8	8	0.397541	0.783297	0.738305	-53.9069	-46.9884	0.000199381	0.141406
14:H	27:Q	ConditionalRepulsion	1	0	3	168	0.735659	0.199199	0.254611	-17.4184	-10.5019	0.000199794	0.141406
14:H	28:E	ConditionalRepulsion	1	0	3	168	0.735495	0.198983	0.254159	-17.4202	-10.5043	0.000199915	0.141406
16:R	15:F	ConditionalRepulsion	140	7	13	14	0.295977	0.732014	0.746483	-52.2793	-45.3649	0.000200256	0.141406
39:V	25:L	ConditionalRepulsion	4	6	4	160	0.938854	210.252	0.399578	-32.4488	-25.5352	0.000200419	0.141406
12:M	27:Q	ConditionalRepulsion	1	0	3	167	0.73579	0.200268	0.255181	-17.4031	-10.4963	0.000201878	0.141406
12:M	28:E	ConditionalRepulsion	1	0	3	167	0.735594	0.199822	0.254808	-17.4049	-10.4989	0.000202041	0.141406
15:W	26:K	ConditionalAttraction	2	3	1	166	0.399028	0.422107	0.0450837	-15.1119	-8.63096	0.000317903	0.141603
21:I	27:K	ConditionalReversion	14	3	149	3	0.784301	0.586945	0.668247	-23.7422	-16.88	0.000211668	0.141803
16:G	32:D	ConditionalReversion	6	6	152	8	0.898959	105.372	0.502128	-46.9393	-40.0799	0.000212327	0.141803
14:N	16:R	ConditionalReversion	2	6	144	21	0.335767	0.579902	0.585149	-51.9281	-45.0746	0.000213643	0.141803
33:K	32:K	ConditionalReversion	0	152	4	19	0.173854	1	0	-17.4803	-10.6268	0.000213657	0.141803
33:K	34:H	ConditionalReversion	0	152	4	19	0.173854	1	0	-17.4803	-10.6268	0.000213657	0.141803
1:P	14:S	ConditionalReversion	11	14	148	5	0.856738	0.749372	0.347896	-36.8784	-30.0251	0.000213703	0.141803
26:Q	14:N	ConditionalEscape	1	153	5	12	0.971679	2.84796	0.254318	-21.5386	-15.0803	0.000325695	0.142
39:V	31:K	ConditionalAttraction	4	7	16	148	0.351995	0.650874	0.174733	-43.0425	-36.5704	0.000320912	0.142205
38:S	25:L	ConditionalRepulsion	2	7	6	159	0.695432	0.475995	0.416494	-32.4488	-25.5655	0.000206986	0.142308
20:A	30:T	ConditionalRepulsion	2	0	4	166	0.976462	1	1	-25.8307	-18.9506	0.000207696	0.142308
1:P	32:K	ConditionalRepulsion	4	19	0	153	1	NULL	0.173884	-17.4928	-10.6268	0.000210852	0.142308
1:P	34:H	ConditionalRepulsion	4	19	0	153	1	NULL	0.173885	-17.4928	-10.6268	0.000210852	0.142308
22:-	28:Q	ConditionalReversion	4	2	162	3	0.657847	0.163264	0.770696	-16.7969	-9.95376	0.000216026	0.142857
14:S	29:Q	ConditionalReversion	1	156	4	11	0.26171	0.396536	0.052239	-20.9828	-14.1415	0.000216452	0.142857
17:F	32:K	ConditionalReversion	0	157	4	12	0.250019	1	0	-15.8384	-8.99736	0.000216519	0.142857
17:F	34:H	ConditionalReversion	0	157	4	12	0.250019	1	0	-15.8384	-8.99736	0.000216519	0.142857
18:G	31:D	ConditionalEscape	3	149	1	16	0.715561	0.178026	0.212679	-17.1602	-10.7133	0.000329672	0.142991
15:-	30:K	ConditionalEscape	0	3	5	165	1	0.960645	0.0652375	-22.6267	-16.1819	0.000330405	0.142991
38:L	25:L	ConditionalEscape	5	151	3	13	0.717649	0.475762	0.421879	-32.3554	-25.9385	0.000340406	0.142991
25:H	30:K	ConditionalEscape	0	2	5	166	1	0.435298	0.133236	-22.6269	-16.2271	0.000346722	0.142991
18:G	33:E	ConditionalEscape	5	147	1	16	0.575789	0.237785	0.277059	-22.7797	-16.3799	0.000346728	0.142991
30:Q	17:M	ConditionalEscape	0	9	5	158	1	0.830455	0.0327745	-17.2104	-10.8268	0.000352739	0.142991
19:G	30:K	ConditionalEscape	0	1	5	167	1	0.434304	0.132766	-22.6269	-16.2437	0.000352903	0.142991
1:P	28:Q	ConditionalEscape	17	5	152	0	0.227292	1	1	-18.1679	-11.7911	0.000355343	0.142991
26:-	32:K	ConditionalEscape	0	4	3	167	1	0.191525	0.0925073	-13.8354	-7.46628	0.000358253	0.142991
26:-	34:H	ConditionalEscape	0	4	3	167	1	0.191525	0.0925073	-13.8354	-7.46628	0.000358253	0.142991
22:N	30:K	ConditionalEscape	0	1	5	166	1	0.964789	0.0639194	-22.5973	-16.2297	0.000358853	0.142991
21:D	30:K	ConditionalEscape	0	1	5	166	1	0.964789	0.0639194	-22.5973	-16.2297	0.000358853	0.142991
17:D	30:K	ConditionalEscape	0	1	5	166	1	0.964789	0.0639194	-22.5973	-16.2297	0.000358853	0.142991
20:R	30:K	ConditionalEscape	0	1	5	166	1	0.434998	0.133128	-22.5973	-16.2313	0.000359485	0.142991
36:P	35:H	ConditionalRepulsion	3	14	0	160	1	5.00068	0.22202	-14.3379	-7.48779	0.00021443	0.143686
15:W	31:D	ConditionalRepulsion	3	3	1	167	0.975752	2.0664	0.36972	-17.2087	-10.37	0.00021706	0.143686
32:R	27:Q	ConditionalRepulsion	1	0	3	170	0.760494	0.206286	0.262174	-17.599	-10.7812	0.000221924	0.143686
34:Q	27:Q	ConditionalRepulsion	1	0	3	170	0.760494	0.206286	0.262174	-17.599	-10.7812	0.000221924	0.143686
34:Q	28:E	ConditionalRepulsion	1	0	3	170	0.760363	0.205855	0.261841	-17.6008	-10.7836	0.000222076	0.143686
32:R	28:E	ConditionalRepulsion	1	0	3	170	0.760363	0.205855	0.261841	-17.6008	-10.7836	0.000222076	0.143686
23:P	28:E	ConditionalRepulsion	1	4	3	161	0.701793	0.18802	0.238614	-17.0342	-10.2229	0.000223497	0.143686
23:P	27:Q	ConditionalRepulsion	1	4	3	162	0.701736	0.1878	0.238391	-17.0345	-10.2246	0.000223806	0.143686
47:S	33:E	ConditionalRepulsion	0	21	6	145	0.544392	0.206793	0.288541	-24.2868	-17.484	0.000225518	0.143686
35:-	21:E	ConditionalRepulsion	3	10	0	159	1	14.0682	0.230723	-13.8139	-7.02258	0.000228277	0.143686
18:E	28:E	ConditionalRepulsion	1	2	3	162	0.699628	0.186412	0.235733	-17.0193	-10.237	0.000230498	0.143686
18:E	27:Q	ConditionalRepulsion	1	2	3	163	0.699564	0.186314	0.235577	-17.0197	-10.2387	0.000230809	0.143686
20:E	27:Q	ConditionalRepulsion	4	153	0	13	1	1.01097	0.0366423	-17.4124	-10.6531	0.000236207	0.143686
20:E	28:E	ConditionalRepulsion	4	152	0	13	1	1.01104	0.0366437	-17.412	-10.653	0.000236286	0.143686
14:H	31:D	ConditionalRepulsion	1	0	3	170	0.758845	0.211645	0.257943	-17.5153	-10.7619	0.000237701	0.143686
12:M	31:D	ConditionalRepulsion	1	0	3	169	0.758895	0.212497	0.258703	-17.4999	-10.7563	0.000240207	0.143686
36:-	21:E	ConditionalRepulsion	3	11	0	158	1	8.03098	0.228401	-13.8139	-7.07519	0.000241443	0.143686
23:S	28:E	ConditionalRepulsion	2	2	2	165	0.781056	0.520971	0.16307	-17.0487	-10.3125	0.000242098	0.143686
23:S	27:Q	ConditionalRepulsion	2	2	2	166	0.780793	0.520451	0.162633	-17.0491	-10.3155	0.000242776	0.143686
26:Q	50:S	ConditionalRepulsion	117	33	0	18	1	1.35175	0.623728	-66.3794	-59.6469	0.000243062	0.143686
23:S	31:D	ConditionalRepulsion	2	2	2	167	0.806422	0.545875	0.172634	-17.2067	-10.4745	0.000243141	0.143686
16:G	25:L	ConditionalRepulsion	4	8	3	157	0.943721	225.347	0.333361	-29.2657	-22.5395	0.000244711	0.143686
35:P	30:K	ConditionalRepulsion	3	5	2	165	0.970125	34.0509	0.401255	-22.6854	-15.9765	0.000249256	0.143686
35:P	28:E	ConditionalRepulsion	3	4	1	166	0.986026	183.729	0.428682	-17.6008	-10.8953	0.000250171	0.143686
22:T	30:K	ConditionalRepulsion	4	124	1	40	0.733685	0.800135	0.0824045	-22.511	-15.808	0.000250824	0.143686
14:H	32:K	ConditionalRepulsion	1	0	3	170	0.693198	0.218929	0.193852	-16.5135	-9.81108	0.000250989	0.143686
14:H	34:H	ConditionalRepulsion	1	0	3	170	0.693198	0.218929	0.193852	-16.5135	-9.81108	0.000250989	0.143686
32:R	30:K	ConditionalRepulsion	1	0	4	170	0.735571	0.344434	0.330446	-22.6854	-15.9868	0.000252004	0.143686
34:Q	30:K	ConditionalRepulsion	1	0	4	170	0.735571	0.344434	0.330446	-22.6854	-15.9868	0.000252004	0.143686
12:M	32:K	ConditionalRepulsion	1	0	3	169	0.693403	0.219636	0.194399	-16.5027	-9.80625	0.000252575	0.143686
12:M	34:H	ConditionalRepulsion	1	0	3	169	0.693403	0.219636	0.194399	-16.5027	-9.80625	0.000252575	0.143686
23:P	33:E	ConditionalRepulsion	1	4	5	161	0.60129	0.251161	0.309828	-22.8244	-16.1295	0.000252995	0.143686
17:F	19:E	ConditionalRepulsion	153	2	13	4	0.225693	1.20766	0.960041	-26.0016	-19.3085	0.000253495	0.143686
14:S	19:E	ConditionalRepulsion	152	2	13	4	0.224808	1.378	0.963565	-25.9657	-19.284	0.000256593	0.144407
27:K	28:Q	ConditionalRepulsion	164	1	4	4	0.482804	4.67208	0.991905	-18.1663	-11.4871	0.000257263	0.144407
39:I	28:E	ConditionalRepulsion	1	8	3	161	0.750307	0.188823	0.241222	-17.5829	-10.9065	0.000258047	0.144631
39:I	27:Q	ConditionalRepulsion	1	7	3	162	0.750273	0.188638	0.241004	-17.5811	-10.9081	0.000258962	0.144631
23:P	31:D	ConditionalRepulsion	1	4	3	163	0.730834	0.200906	0.242056	-17.1916	-10.5186	0.000258974	0.144631
21:E	19:-	ConditionalAttraction	2	1	1	169	0.663737	1.19645	0.0186329	-14.0003	-7.55998	0.000332014	0.14533
25:L	31:D	ConditionalAttraction	3	5	1	165	0.359497	2.83026	0.0103509	-17.5382	-11.1171	0.000338906	0.14533
36:P	35:H	ConditionalAttraction	3	14	0	160	0.1764	1	0	-14.3379	-7.92199	0.000340777	0.14533
1:P	26:K	ConditionalAttraction	3	19	0	152	0.136418	1	0	-15.147	-8.76276	0.000352501	0.14533
14:S	27:K	ConditionalAttraction	155	1	10	5	0.980758	170.364	0.666693	-21.9786	-15.5944	0.000352518	0.14533
50:S	24:P	ConditionalAttraction	116	1	37	12	0.939737	1.1933	0.633876	-34.981	-28.5982	0.00035308	0.14533
39:V	30:K	ConditionalAttraction	3	7	2	163	0.2946	0.893898	0.0463941	-22.6854	-16.3133	0.000357137	0.14533
34:H	35:P	ConditionalAttraction	4	0	5	167	1	8.41229	0.0261232	-25.4911	-19.1962	0.000387887	0.14533
32:K	35:P	ConditionalAttraction	4	0	5	167	1	8.41229	0.0261232	-25.4911	-19.1962	0.000387887	0.14533
3:N	26:-	ConditionalAttraction	4	33	0	134	0.108096	1	0	-18.9607	-12.674	0.000391298	0.14533
39:A	18:G	ConditionalAttraction	105	0	42	18	1	0.438472	0.265405	-25.1314	-18.8478	0.000392576	0.14533
16:G	12:A	ConditionalAttraction	12	1	26	131	0.908874	0.681876	0.487483	-58.8108	-52.5335	0.000395257	0.14533
15:W	25:L	ConditionalAttraction	3	3	4	163	0.487683	210.954	0.0239521	-29.3071	-23.0371	0.000398317	0.14533
17:-	16:-	ConditionalAttraction	2	2	1	169	0.497047	593.921	0.00588139	-15.1553	-8.90544	0.000407006	0.14533
39:V	28:E	ConditionalAttraction	3	7	1	163	0.297553	0.372839	0.0512337	-17.6008	-11.3528	0.000407838	0.14533
34:E	28:Q	ConditionalAttraction	140	0	27	5	1	1.35033	0.80925	-18.1457	-11.8978	0.000407845	0.14533
39:V	27:Q	ConditionalAttraction	3	7	1	163	0.297552	0.372836	0.051237	-17.599	-11.3528	0.000408571	0.14533
17:-	15:-	ConditionalAttraction	2	2	1	169	0.497033	90.3672	0.0058984	-15.147	-8.90387	0.000409948	0.14533
12:A	23:S	ConditionalAttraction	4	33	0	132	0.108094	1	0	-18.9128	-12.674	0.00041188	0.14533
5:P	28:Q	ConditionalAttraction	152	4	14	1	0.646504	0.171381	0.796667	-18.1264	-11.8971	0.000416064	0.14533
16:G	23:S	ConditionalAttraction	3	9	1	159	0.245706	9.65409	0.00677002	-18.9844	-12.777	0.000425935	0.14533
8:T	16:R	ConditionalAttraction	119	21	25	6	0.298161	0.619144	0.612558	-52.1648	-45.9603	0.000427316	0.14533
32:K	15:W	ConditionalAttraction	4	0	2	168	1	1.76929	0.0143754	-13.7308	-7.52754	0.000427824	0.14533
34:H	15:W	ConditionalAttraction	4	0	2	168	1	1.76929	0.0143754	-13.7308	-7.52754	0.000427824	0.14533
28:Q	27:K	ConditionalAttraction	164	4	1	4	0.738964	0.684363	0.713935	-25.4938	-19.296	0.000430337	0.14533
1:P	30:K	ConditionalAttraction	4	18	1	152	0.175729	3.57028	0.0100122	-22.6854	-16.5042	0.000438079	0.14533
42:R	16:R	ConditionalAttraction	84	10	53	16	0.335259	0.741398	0.622849	-49.1166	-42.9401	0.000440267	0.14533
40:A	9:V	ConditionalAttraction	1	0	0	180	1	1	0	-6.16356	0	0.000446426	0.14533
25:L	29:Q	ConditionalAttraction	3	4	2	164	0.415101	0.900589	0.047948	-21.0269	-14.8651	0.000447296	0.14533
19:G	20:R	ConditionalAttraction	1	0	0	173	1	1	0	-6.15466	0	0.000450703	0.14533
21:D	17:D	ConditionalAttraction	1	0	0	173	1	1	0	-6.15466	0	0.000450703	0.14533
19:G	17:D	ConditionalAttraction	1	0	0	173	1	1	0	-6.15466	0	0.000450703	0.14533
19:G	21:D	ConditionalAttraction	1	0	0	173	1	1	0	-6.15466	0	0.000450703	0.14533
17:D	21:D	ConditionalAttraction	1	0	0	173	1	1	0	-6.15466	0	0.000450703	0.14533
20:R	19:G	ConditionalAttraction	1	0	0	173	1	1	0	-6.15466	0	0.000450703	0.14533
17:D	19:G	ConditionalAttraction	1	0	0	173	1	1	0	-6.15466	0	0.000450703	0.14533
21:D	19:G	ConditionalAttraction	1	0	0	173	1	1	0	-6.15466	0	0.000450703	0.14533
39:A	19:E	ConditionalAttraction	106	0	56	6	1	57.2723	0.902909	-25.8567	-19.7033	0.000451273	0.14533
19:G	22:N	ConditionalAttraction	1	0	0	172	1	1	0	-6.14887	0	0.000453509	0.14533
21:D	22:N	ConditionalAttraction	1	0	0	172	1	1	0	-6.14887	0	0.000453509	0.14533
17:D	22:N	ConditionalAttraction	1	0	0	172	1	1	0	-6.14887	0	0.000453509	0.14533
22:N	17:D	ConditionalAttraction	1	0	0	172	1	1	0	-6.14887	0	0.000453509	0.14533
21:D	20:R	ConditionalAttraction	1	0	0	172	1	1	0	-6.14887	0	0.000453509	0.14533
22:N	21:D	ConditionalAttraction	1	0	0	172	1	1	0	-6.14887	0	0.000453509	0.14533
17:D	20:R	ConditionalAttraction	1	0	0	172	1	1	0	-6.14887	0	0.000453509	0.14533
20:R	21:D	ConditionalAttraction	1	0	0	172	1	1	0	-6.14887	0	0.000453509	0.14533
20:R	17:D	ConditionalAttraction	1	0	0	172	1	1	0	-6.14887	0	0.000453509	0.14533
22:N	19:G	ConditionalAttraction	1	0	0	172	1	1	0	-6.14887	0	0.000453509	0.14533
23:S	22:T	ConditionalAttraction	4	0	124	42	1	1.1997	0.546478	-77.0548	-70.9065	0.000453806	0.14533
20:R	22:N	ConditionalAttraction	1	0	0	171	1	1	0	-6.14304	0	0.00045635	0.14533
22:N	20:R	ConditionalAttraction	1	0	0	171	1	1	0	-6.14304	0	0.00045635	0.14533
34:E	16:R	ConditionalAttraction	120	18	25	8	0.325825	0.723111	0.672706	-51.9373	-45.7948	0.000456617	0.14533
24:S	29:Q	ConditionalAttraction	3	4	2	162	0.415017	0.912274	0.0478986	-20.9854	-14.8439	0.000457094	0.14533
9:V	40:A	ConditionalAttraction	1	0	0	180	1	1	0	-6.13088	0	0.000462337	0.14533
31:A	4:G	ConditionalAttraction	1	0	0	175	1	1	0	-6.12365	0	0.000465934	0.14533
4:G	31:A	ConditionalAttraction	1	0	0	175	1	1	0	-6.12365	0	0.000465934	0.14533
37:P	27:K	ConditionalAttraction	165	6	1	2	0.566551	0.331006	0.65484	-25.4944	-19.3786	0.000469848	0.14533
34:K	30:R	ConditionalAttraction	1	0	0	174	1	1	0	-6.11182	0	0.00047188	0.14533
28:P	30:R	ConditionalAttraction	1	0	0	174	1	1	0	-6.11182	0	0.00047188	0.14533
28:P	34:K	ConditionalAttraction	1	0	0	174	1	1	0	-6.10786	0	0.000473889	0.14533
30:R	34:K	ConditionalAttraction	1	0	0	174	1	1	0	-6.10786	0	0.000473889	0.14533
1:L	28:Q	ConditionalAttraction	148	0	18	5	1	NULL	0.782564	-18.1418	-12.0425	0.000478242	0.14533
39:V	17:M	ConditionalAttraction	6	4	1	163	0.59722	0.381577	0.0508017	-18.0597	-11.9618	0.000478975	0.14533
24:-	35:H	ConditionalAttraction	2	1	1	170	0.665163	0.407475	0.0461328	-13.2753	-7.18256	0.000481619	0.14533
24:P	28:Q	ConditionalAttraction	156	1	8	4	0.894574	1.08971	0.845707	-17.6927	-11.6086	0.000486138	0.14533
32:Q	3:I	ConditionalAttraction	1	0	0	175	1	1	0	-6.05827	0	0.000499769	0.14533
3:I	32:Q	ConditionalAttraction	1	0	0	175	1	1	0	-6.05827	0	0.000499769	0.14533
12:M	14:H	ConditionalAttraction	1	0	0	177	1	1	0	-6.05459	0	0.000501744	0.14533
14:H	12:M	ConditionalAttraction	1	0	0	177	1	1	0	-6.05459	0	0.000501744	0.14533
32:D	33:K	ConditionalAttraction	145	15	6	8	0.535719	0.662073	0.382124	-54.9701	-48.923	0.000505815	0.14533
27:E	30:-	ConditionalAttraction	2	0	2	170	1	14.0767	0.0121791	-16.8701	-10.8275	0.000508248	0.14533
29:-	30:-	ConditionalAttraction	2	0	2	171	1	13.8979	0.0121423	-16.8768	-10.8363	0.000509401	0.14533
17:F	19:E	ConditionalAttraction	153	2	13	4	0.945189	136.195	0.764656	-26.0016	-19.9627	0.000510234	0.14533
22:-	21:-	ConditionalAttraction	4	3	8	158	0.543215	1.52118	0.103101	-38.8522	-32.8287	0.00051879	0.14533
14:S	19:E	ConditionalAttraction	152	2	13	4	0.944836	135.735	0.764654	-25.9657	-19.9496	0.000522902	0.14533
11:A	9:V	ConditionalAttraction	1	0	0	179	1	1	0	-6.01173	0	0.000525351	0.14533
11:A	40:A	ConditionalAttraction	1	0	0	179	1	1	0	-6.01173	0	0.000525351	0.14533
40:A	11:A	ConditionalAttraction	1	0	0	179	1	1	0	-6.01173	0	0.000525351	0.14533
9:V	11:A	ConditionalAttraction	1	0	0	179	1	1	0	-6.01173	0	0.000525351	0.14533
12:G	40:A	ConditionalAttraction	1	0	0	178	1	1	0	-6.00807	0	0.000527419	0.14533
12:G	9:V	ConditionalAttraction	1	0	0	178	1	1	0	-6.00807	0	0.000527419	0.14533
12:G	11:A	ConditionalAttraction	1	0	0	178	1	1	0	-6.00807	0	0.000527419	0.14533
9:V	12:G	ConditionalAttraction	1	0	0	178	1	1	0	-6.00807	0	0.000527419	0.14533
40:A	12:G	ConditionalAttraction	1	0	0	178	1	1	0	-6.00807	0	0.000527419	0.14533
11:A	12:G	ConditionalAttraction	1	0	0	178	1	1	0	-6.00807	0	0.000527419	0.14533
19:-	21:E	ConditionalAttraction	2	1	1	169	0.663274	1.54141	0.0153027	-13.8274	-7.82674	0.00053162	0.14533
11:P	40:S	ConditionalAttraction	177	0	0	1	1	1	0	-5.99759	0	0.000533384	0.14533
40:S	11:P	ConditionalAttraction	177	0	0	1	1	1	0	-5.99759	0	0.000533384	0.14533
26:K	34:H	ConditionalAttraction	2	1	1	170	0.656166	3.17707	0.00940858	-13.8354	-7.83822	0.000533619	0.14533
26:K	32:K	ConditionalAttraction	2	1	1	170	0.656166	3.17707	0.00940858	-13.8354	-7.83822	0.000533619	0.14533
15:Q	9:V	ConditionalAttraction	1	0	0	175	1	1	0	-5.99131	0	0.000536995	0.14533
15:Q	40:A	ConditionalAttraction	1	0	0	175	1	1	0	-5.99131	0	0.000536995	0.14533
9:V	15:Q	ConditionalAttraction	1	0	0	175	1	1	0	-5.9913	0	0.000536995	0.14533
40:A	15:Q	ConditionalAttraction	1	0	0	175	1	1	0	-5.9913	0	0.000536995	0.14533
22:P	16:R	ConditionalAttraction	4	6	141	20	0.298748	0.828158	0.723698	-51.9811	-45.9934	0.000539055	0.14533
13:Q	15:Q	ConditionalAttraction	1	0	0	174	1	1	0	-5.98271	0	0.000541974	0.14533
11:A	15:Q	ConditionalAttraction	1	0	0	174	1	1	0	-5.98271	0	0.000541974	0.14533
12:G	15:Q	ConditionalAttraction	1	0	0	174	1	1	0	-5.98271	0	0.000541974	0.14533
15:Q	11:A	ConditionalAttraction	1	0	0	174	1	1	0	-5.98271	0	0.000541974	0.14533
15:Q	12:G	ConditionalAttraction	1	0	0	174	1	1	0	-5.98271	0	0.000541974	0.14533
15:Q	13:Q	ConditionalAttraction	1	0	0	174	1	1	0	-5.9827	0	0.000541975	0.14533
36:P	32:D	ConditionalEscape	10	6	151	8	0.341516	4.79941	0.933	-48.273	-41.9218	0.000365189	0.145581
18:E	33:E	ConditionalRepulsion	1	2	5	162	0.598383	0.250349	0.306708	-22.8028	-16.1463	0.000263593	0.145819
16:G	24:S	ConditionalRepulsion	4	8	3	155	0.943007	130.429	0.333356	-29.1469	-22.5014	0.000266688	0.147
18:E	31:D	ConditionalRepulsion	1	2	3	164	0.728737	0.19913	0.238547	-17.1763	-10.5354	0.00026799	0.147176
20:E	29:Q	ConditionalRepulsion	5	152	0	13	1	0.887919	0.0712565	-20.9875	-14.3615	0.000272288	0.148026
32:R	31:D	ConditionalRepulsion	1	0	3	172	0.779097	0.218736	0.264264	-17.6361	-11.0124	0.000272964	0.148026
34:Q	31:D	ConditionalRepulsion	1	0	3	172	0.779097	0.218736	0.264264	-17.6361	-11.0124	0.000272964	0.148026
14:N	31:D	ConditionalRepulsion	3	4	1	166	0.98603	179.987	0.428679	-17.5153	-10.8953	0.000274057	0.148197
1:L	31:D	ConditionalReversion	0	149	4	20	0.16666	1	0	-17.6058	-10.8135	0.000228046	0.148438
27:Q	16:R	ConditionalReversion	0	4	146	21	0.403024	0.5174	0.532566	-51.587	-44.7991	0.000229119	0.148438
15:F	21:I	ConditionalReversion	10	141	7	13	0.286232	1.85906	0.0613452	-40.4052	-33.6294	0.00023208	0.148462
15:W	27:K	ConditionalReversion	1	4	164	3	0.875012	0.880361	0.584832	-24.132	-17.3563	0.000232125	0.148462
34:D	17:M	ConditionalEscape	0	22	6	143	1	0.82076	0.0365695	-17.7933	-11.4791	0.000379922	0.148624
18:G	33:R	ConditionalEscape	1	150	10	7	0.98874	23.6651	0.588281	-23.8368	-17.5313	0.00038345	0.148624
32:D	24:S	ConditionalEscape	3	155	4	9	0.938203	64.7344	0.307578	-29.1892	-22.887	0.000384856	0.148624
15:W	21:I	ConditionalAttraction	3	3	14	151	0.485065	1.95796	0.0785463	-40.4052	-34.4618	0.000565313	0.150409
17:M	21:I	ConditionalAttraction	3	3	14	151	0.485065	1.95796	0.0785463	-40.4052	-34.4618	0.000565313	0.150409
39:V	31:D	ConditionalAttraction	3	8	1	164	0.270166	0.372995	0.0510199	-17.6361	-11.6935	0.000565782	0.150409
26:-	28:E	ConditionalEscape	0	4	4	165	1	0.276795	0.134503	-17.5995	-11.3217	0.000395047	0.151131
26:-	27:Q	ConditionalEscape	0	4	4	166	1	0.276125	0.134783	-17.599	-11.3216	0.000395155	0.151131
26:-	31:D	ConditionalEscape	0	4	4	166	1	0.276129	0.134782	-17.599	-11.3216	0.000395155	0.151131
26:-	29:Q	ConditionalEscape	0	4	5	165	1	0.327758	0.174369	-21.1632	-14.9154	0.000407894	0.152252
33:E	16:R	ConditionalReversion	1	5	146	21	0.382076	0.55039	0.550736	-52.0614	-45.3364	0.000245015	0.154198
29:E	32:D	ConditionalAttraction	136	6	22	7	0.849163	4.50149	0.690492	-45.8216	-39.8985	0.00057777	0.155435
50:S	12:E	ConditionalAttraction	99	12	19	35	0.669246	1.14558	0.0892804	-62.3748	-56.4552	0.00058001	0.156065
14:K	19:V	ConditionalAttraction	1	0	0	173	1	1	0	-5.91502	0	0.000582828	0.156065
19:V	14:K	ConditionalAttraction	1	0	0	173	1	1	0	-5.91502	0	0.000582828	0.156065
1:P	25:L	ConditionalAttraction	5	17	3	149	0.211675	222.243	0.0197411	-32.4488	-26.5369	0.000584793	0.156452
14:S	29:Q	ConditionalEscape	1	156	4	11	0.97612	164.932	0.266627	-20.9828	-14.7518	0.000415296	0.156846
24:P	35:H	ConditionalEscape	0	158	3	10	1	NULL	0.23075	-13.2442	-7.02265	0.00041954	0.156846
50:S	12:A	ConditionalEscape	9	107	31	23	0.743844	1.50757	0.710474	-63.3626	-57.1498	0.000423512	0.156846
39:V	28:Q	ConditionalEscape	6	4	163	1	0.397581	0.37828	0.949283	-18.1679	-11.9718	0.000431144	0.156846
47:N	32:K	ConditionalEscape	4	145	0	21	0.61934	0.195345	0.160193	-17.3711	-11.1769	0.000431991	0.156846
47:N	34:H	ConditionalEscape	4	145	0	21	0.61934	0.195345	0.160193	-17.3711	-11.1769	0.000431991	0.156846
18:G	17:M	ConditionalEscape	5	147	2	16	0.498201	0.139957	0.199002	-18.0274	-11.8349	0.000432825	0.156846
1:L	26:K	ConditionalEscape	0	148	3	20	1	NULL	0.130382	-15.0942	-8.90588	0.000434764	0.156846
9:V	40:S	ConditionalEscape	0	1	179	0	1	1	1	-6.18396	0	0.000436774	0.156846
48:D	32:K	ConditionalEscape	4	171	0	1	0.642443	0.228918	0.167208	-17.4928	-11.3178	0.000441011	0.156846
48:D	34:H	ConditionalEscape	4	171	0	1	0.642443	0.22892	0.167207	-17.4928	-11.3178	0.000441011	0.156846
9:V	11:P	ConditionalEscape	0	1	178	0	1	1	1	-6.16984	0	0.000443435	0.156846
40:A	11:P	ConditionalEscape	0	1	178	0	1	1	1	-6.16984	0	0.000443435	0.156846
40:S	32:K	ConditionalEscape	4	170	0	1	0.641762	0.229017	0.166819	-17.48	-11.3185	0.000447412	0.156846
40:S	34:H	ConditionalEscape	4	170	0	1	0.641762	0.229017	0.166819	-17.48	-11.3185	0.000447412	0.156846
11:P	32:K	ConditionalEscape	4	170	0	1	0.641691	0.229597	0.167509	-17.4736	-11.3122	0.000447474	0.156846
11:P	34:H	ConditionalEscape	4	170	0	1	0.641691	0.229597	0.167509	-17.4736	-11.3122	0.000447474	0.156846
9:A	32:K	ConditionalEscape	4	168	0	2	0.641082	0.228711	0.166267	-17.4727	-11.3216	0.000452443	0.156846
9:A	34:H	ConditionalEscape	4	168	0	2	0.641082	0.228711	0.166267	-17.4727	-11.3216	0.000452443	0.156846
14:N	32:K	ConditionalAttraction	3	4	1	166	0.412046	3.06767	0.00987361	-16.5135	-10.6081	0.000588916	0.156952
14:N	34:H	ConditionalAttraction	3	4	1	166	0.412046	3.06767	0.00987361	-16.5135	-10.6081	0.000588916	0.156952
6:E	34:H	ConditionalEscape	4	169	0	1	0.640778	0.229708	0.166574	-17.4623	-11.3157	0.000454624	0.156972
6:E	32:K	ConditionalEscape	4	169	0	1	0.640778	0.229708	0.166574	-17.4623	-11.3157	0.000454624	0.156972
4:R	34:H	ConditionalEscape	4	166	0	1	0.64202	0.231157	0.168325	-17.4462	-11.3027	0.000456098	0.156972
4:R	32:K	ConditionalEscape	4	166	0	1	0.64202	0.231157	0.168325	-17.4462	-11.3027	0.000456098	0.156972
16:G	50:S	ConditionalEscape	0	12	117	40	1	0.67611	0.22335	-66.5146	-60.3792	0.00046011	0.156972
52:Q	34:H	ConditionalEscape	4	165	0	5	0.638963	0.2277	0.164392	-17.4627	-11.3326	0.000462727	0.156972
52:Q	32:K	ConditionalEscape	4	165	0	5	0.638963	0.2277	0.164392	-17.4627	-11.3326	0.000462727	0.156972
49:P	32:K	ConditionalEscape	4	165	0	3	0.640229	0.229606	0.166742	-17.4439	-11.3141	0.000462891	0.156972
49:P	34:H	ConditionalEscape	4	165	0	3	0.640229	0.229606	0.166742	-17.4439	-11.3141	0.000462891	0.156972
24:P	23:S	ConditionalEscape	1	157	3	9	0.974668	88.8125	0.249941	-18.9368	-12.8074	0.00046307	0.156972
34:D	29:Q	ConditionalEscape	0	22	5	146	1	0.354234	0.179159	-21.131	-15.0074	0.00046594	0.157143
31:A	4:R	ConditionalEscape	0	1	170	0	1	1	1	-6.09543	0	0.000480246	0.157762
4:R	31:A	ConditionalEscape	0	170	1	0	1	1	1	-6.09543	0	0.000480246	0.157762
34:D	31:D	ConditionalEscape	0	22	4	148	1	0.298266	0.137393	-17.6105	-11.5332	0.000489688	0.157762
16:R	28:E	ConditionalEscape	0	146	4	21	1	57.6229	0.160908	-17.0457	-10.9792	0.000495358	0.157762
16:R	27:Q	ConditionalEscape	0	146	4	21	1	57.5858	0.160887	-17.0442	-10.9792	0.000496138	0.157762
34:D	28:E	ConditionalEscape	0	22	4	146	1	0.300619	0.137541	-17.5758	-11.5176	0.000499813	0.157762
34:D	27:Q	ConditionalEscape	0	22	4	146	1	0.300736	0.137499	-17.574	-11.5176	0.000500735	0.157762
26:-	33:E	ConditionalEscape	0	4	5	165	1	0.36652	0.15747	-21.4058	-15.3499	0.000501036	0.157762
16:R	31:D	ConditionalEscape	0	147	4	22	1	58.648	0.154643	-17.2036	-11.1509	0.000502737	0.157762
36:Y	33:E	ConditionalEscape	1	141	5	29	0.952967	40.5283	0.149859	-26.1427	-20.0915	0.000503552	0.157762
24:P	30:K	ConditionalEscape	2	156	3	9	0.805705	0.99465	0.194502	-22.5375	-16.4885	0.000504733	0.157762
13:E	33:E	ConditionalEscape	6	161	0	4	0.569852	0.266307	0.280452	-23.5688	-17.5317	0.000511236	0.157762
40:S	9:V	ConditionalEscape	0	179	1	0	1	1	1	-6.01413	0	0.000524001	0.157762
11:A	40:S	ConditionalEscape	0	1	178	0	1	1	1	-6.00581	0	0.000528704	0.157762
40:S	11:A	ConditionalEscape	0	178	1	0	1	1	1	-6.0058	0	0.000528704	0.157762
26:K	24:P	ConditionalEscape	0	3	158	9	1	1.53418	0.897886	-34.6291	-28.6243	0.000529268	0.157762
26:-	20:E	ConditionalEscape	1	3	156	10	0.733739	5.77143	0.927543	-45.809	-39.8053	0.000529901	0.157762
11:P	9:V	ConditionalEscape	0	178	1	0	1	1	1	-6.00357	0	0.000529975	0.157762
11:P	40:A	ConditionalEscape	0	178	1	0	1	1	1	-6.00357	0	0.000529975	0.157762
12:G	40:S	ConditionalEscape	0	1	177	0	1	1	1	-6.00212	0	0.000530799	0.157762
40:S	12:G	ConditionalEscape	0	177	1	0	1	1	1	-6.00212	0	0.000530799	0.157762
12:G	11:P	ConditionalEscape	0	1	177	0	1	1	1	-5.99989	0	0.000532068	0.157762
11:P	12:G	ConditionalEscape	0	177	1	0	1	1	1	-5.99989	0	0.000532068	0.157762
30:Q	32:K	ConditionalEscape	0	10	3	162	1	0.227537	0.0815009	-13.837	-7.83906	0.000533174	0.157762
30:Q	34:H	ConditionalEscape	0	10	3	162	1	0.227537	0.0815009	-13.837	-7.83906	0.000533174	0.157762
40:S	15:Q	ConditionalEscape	0	174	1	0	1	1	1	-5.98524	0	0.000540499	0.158781
15:Q	40:S	ConditionalEscape	0	1	174	0	1	1	1	-5.98524	0	0.000540499	0.158781
11:P	15:Q	ConditionalEscape	0	173	1	0	1	1	1	-5.97422	0	0.000546932	0.159929
15:Q	11:P	ConditionalEscape	0	1	173	0	1	1	1	-5.97422	0	0.000546933	0.159929
1:L	30:K	ConditionalEscape	1	148	4	19	0.961371	153.321	0.173887	-22.5971	-16.6274	0.000549622	0.159929
30:R	28:P	ConditionalRepulsion	1	0	0	174	1	1	1	-6.54027	0	0.00029838	0.160494
34:K	28:P	ConditionalRepulsion	1	0	0	174	1	1	1	-6.54027	0	0.00029838	0.160494
20:E	31:D	ConditionalRepulsion	4	154	0	13	1	1.0423	0.0372482	-17.5067	-10.9923	0.000306737	0.160494
50:*	23:S	ConditionalRepulsion	2	8	2	159	0.879829	0.435583	0.365227	-18.9607	-12.4836	0.000319213	0.160494
39:I	31:D	ConditionalRepulsion	1	8	3	163	0.769048	0.199006	0.241343	-17.6183	-11.148	0.000321548	0.160494
19:E	30:K	ConditionalRepulsion	5	161	0	5	1	0.43854	0.137544	-22.5675	-16.1115	0.000326502	0.160494
25:-	35:H	ConditionalRepulsion	2	0	1	171	0.958549	0.445383	0.4618	-13.2753	-6.82286	0.000327718	0.160494
16:G	26:-	ConditionalRepulsion	3	8	1	159	0.97709	166.255	0.272704	-18.9607	-12.5175	0.00033099	0.160494
36:P	29:Q	ConditionalRepulsion	4	11	1	159	0.976961	43.4783	0.271469	-21.166	-14.7304	0.000333689	0.160494
39:I	30:K	ConditionalRepulsion	1	8	4	161	0.711927	0.319365	0.296816	-22.6561	-16.2242	0.000334979	0.160494
23:S	33:E	ConditionalRepulsion	2	2	4	165	0.634678	0.497249	0.207438	-22.8379	-16.4123	0.00033729	0.160494
14:S	17:F	ConditionalRepulsion	152	4	3	13	0.720126	0.748763	0.87483	-30.7214	-24.3034	0.000340015	0.160494
1:P	26:K	ConditionalRepulsion	3	19	0	152	1	NULL	0.136315	-15.147	-8.76276	0.0003525	0.160494
35:P	27:Q	ConditionalRepulsion	3	5	1	165	0.984972	34.066	0.401089	-17.599	-11.2481	0.000365301	0.160494
26:Q	12:E	ConditionalRepulsion	120	26	0	17	1	1.10256	0.55526	-62.6196	-56.2733	0.000367109	0.160494
27:E	17:M	ConditionalRepulsion	1	0	4	167	0.577593	0.167726	0.209017	-17.2104	-10.8823	0.000374319	0.160494
29:-	17:M	ConditionalRepulsion	1	0	4	167	0.577593	0.167726	0.209017	-17.2104	-10.8823	0.000374319	0.160494
30:-	17:M	ConditionalRepulsion	1	2	4	165	0.576312	0.166685	0.207401	-17.2104	-10.8932	0.000378686	0.160494
22:T	23:S	ConditionalRepulsion	4	124	0	42	1	1.05451	0.0606266	-18.9391	-12.6427	0.000387214	0.160494
3:N	26:-	ConditionalRepulsion	4	33	0	134	1	NULL	0.108114	-18.9607	-12.674	0.000391298	0.160494
15:W	25:L	ConditionalRepulsion	3	3	4	163	0.951417	210.832	0.49716	-29.3071	-23.0376	0.00039855	0.160494
1:P	5:L	ConditionalRepulsion	6	20	2	152	0.944111	11.1295	0.235464	-30.8837	-24.6267	0.000403927	0.160494
26:K	23:S	ConditionalRepulsion	2	1	2	167	0.920428	1.05011	0.344577	-18.9844	-12.7279	0.000404135	0.160494
21:I	17:M	ConditionalRepulsion	3	14	3	151	0.583959	0.378037	0.12032	-17.9148	-11.6605	0.000405065	0.160494
17:-	16:-	ConditionalRepulsion	2	2	1	169	0.988232	NULL	0.500094	-15.1553	-8.90544	0.000407006	0.160494
33:K	31:I	ConditionalRepulsion	98	47	2	21	0.772497	1.40827	0.353452	-85.7707	-79.5208	0.000407014	0.160494
17:-	15:-	ConditionalRepulsion	2	2	1	169	0.988232	90.3513	0.500093	-15.147	-8.90543	0.000410633	0.160494
12:A	23:S	ConditionalRepulsion	4	33	0	132	1	NULL	0.108111	-18.9128	-12.674	0.00041188	0.160494
15:F	16:R	ConditionalRepulsion	140	13	7	14	0.429769	1.25535	0.836796	-52.2676	-46.032	0.000413308	0.160494
1:P	30:K	ConditionalRepulsion	4	18	1	152	0.964055	155.246	0.181799	-22.6854	-16.4582	0.000417028	0.160494
33:E	24:S	ConditionalRepulsion	3	3	4	162	0.951112	58.9162	0.497118	-29.2312	-23.013	0.000421018	0.160494
35:L	15:F	ConditionalRepulsion	102	3	51	17	0.135736	0.556782	0.780955	-52.1198	-45.9056	0.000422849	0.160494
47:S	34:H	ConditionalRepulsion	0	21	4	147	0.619631	0.194495	0.159585	-17.398	-11.1845	0.000423196	0.160494
47:S	32:K	ConditionalRepulsion	0	21	4	147	0.619631	0.194495	0.159585	-17.398	-11.1845	0.000423196	0.160494
17:M	24:S	ConditionalRepulsion	3	3	4	161	0.950819	58.7664	0.497135	-29.1892	-22.9885	0.000429017	0.160494
14:N	24:S	ConditionalRepulsion	3	3	4	161	0.950843	133.517	0.497221	-29.1892	-22.9888	0.000429154	0.160494
30:-	23:-	ConditionalRepulsion	2	1	10	159	0.625485	0.425288	0.502276	-36.4363	-30.2582	0.000439534	0.160494
38:M	32:K	ConditionalRepulsion	0	2	4	168	0.64256	0.229624	0.167745	-17.49	-11.3124	0.000439773	0.160494
38:M	34:H	ConditionalRepulsion	0	2	4	168	0.64256	0.229624	0.167745	-17.49	-11.3124	0.000439773	0.160494
52:I	32:K	ConditionalRepulsion	0	2	4	170	0.642404	0.229182	0.16735	-17.4928	-11.316	0.000440145	0.160494
52:I	34:H	ConditionalRepulsion	0	2	4	170	0.642403	0.229183	0.16735	-17.4928	-11.316	0.000440145	0.160494
38:F	32:K	ConditionalRepulsion	0	1	4	171	0.642563	0.229042	0.167356	-17.4928	-11.3167	0.000440497	0.160494
38:F	34:H	ConditionalRepulsion	0	1	4	171	0.642563	0.229043	0.167355	-17.4928	-11.3167	0.000440498	0.160494
5:L	22:-	ConditionalRepulsion	2	4	5	161	0.791312	0.37998	0.492641	-25.9933	-19.818	0.000440844	0.160494
48:A	32:K	ConditionalRepulsion	0	1	4	171	0.642443	0.228918	0.167208	-17.4928	-11.3178	0.000441011	0.160494
48:A	34:H	ConditionalRepulsion	0	1	4	171	0.642443	0.22892	0.167207	-17.4928	-11.3178	0.000441011	0.160494
9:S	32:K	ConditionalRepulsion	0	1	4	171	0.64231	0.22883	0.167082	-17.4928	-11.3186	0.000441392	0.160494
9:S	34:H	ConditionalRepulsion	0	1	4	171	0.64231	0.228832	0.167081	-17.4928	-11.3186	0.000441392	0.160494
31:A	32:K	ConditionalRepulsion	0	1	4	171	0.642285	0.228799	0.167041	-17.4928	-11.3189	0.000441537	0.160494
4:G	32:K	ConditionalRepulsion	0	1	4	171	0.642285	0.228799	0.167041	-17.4928	-11.3189	0.000441537	0.160494
4:G	34:H	ConditionalRepulsion	0	1	4	171	0.642285	0.228801	0.16704	-17.4928	-11.3189	0.000441537	0.160494
31:A	34:H	ConditionalRepulsion	0	1	4	171	0.642285	0.228801	0.16704	-17.4928	-11.3189	0.000441537	0.160494
38:T	32:K	ConditionalRepulsion	0	2	4	170	0.642073	0.228695	0.166955	-17.4928	-11.3194	0.000441764	0.160494
38:T	34:H	ConditionalRepulsion	0	2	4	170	0.642073	0.228696	0.166955	-17.4928	-11.3194	0.000441764	0.160494
33:Q	32:K	ConditionalRepulsion	0	1	4	171	0.642175	0.228745	0.166926	-17.4928	-11.3196	0.000441854	0.160494
33:Q	34:H	ConditionalRepulsion	0	1	4	171	0.642175	0.228746	0.166926	-17.4928	-11.3196	0.000441854	0.160494
38:W	32:K	ConditionalRepulsion	0	1	4	171	0.642192	0.22871	0.166912	-17.4928	-11.3198	0.000441967	0.160494
38:W	34:H	ConditionalRepulsion	0	1	4	171	0.642192	0.228711	0.166911	-17.4928	-11.3198	0.000441967	0.160494
31:P	32:K	ConditionalRepulsion	0	3	4	169	0.642016	0.228639	0.166882	-17.4928	-11.3199	0.000442018	0.160494
31:P	34:H	ConditionalRepulsion	0	3	4	169	0.642016	0.22864	0.166881	-17.4928	-11.3199	0.000442018	0.160494
3:I	32:K	ConditionalRepulsion	0	1	4	171	0.642096	0.228607	0.166829	-17.4928	-11.3205	0.00044228	0.160494
3:I	34:H	ConditionalRepulsion	0	1	4	171	0.642096	0.228609	0.166829	-17.4928	-11.3205	0.00044228	0.160494
32:Q	34:H	ConditionalRepulsion	0	1	4	171	0.642096	0.228609	0.166829	-17.4928	-11.3205	0.00044228	0.160494
3:T	32:K	ConditionalRepulsion	0	1	4	171	0.642081	0.228629	0.166779	-17.4928	-11.3207	0.000442375	0.160494
3:T	34:H	ConditionalRepulsion	0	1	4	171	0.64208	0.228631	0.166779	-17.4928	-11.3207	0.000442375	0.160494
31:L	32:K	ConditionalRepulsion	0	5	4	167	0.641906	0.228585	0.166741	-17.4928	-11.3208	0.00044242	0.160494
31:L	34:H	ConditionalRepulsion	0	5	4	167	0.641906	0.228587	0.16674	-17.4928	-11.3208	0.00044242	0.160494
34:-	32:K	ConditionalRepulsion	0	1	4	171	0.642069	0.228563	0.166706	-17.4928	-11.3213	0.000442683	0.160494
32:-	34:H	ConditionalRepulsion	0	2	4	170	0.641936	0.228415	0.166675	-17.4928	-11.3219	0.000442928	0.160494
38:V	32:K	ConditionalRepulsion	0	1	4	171	0.642004	0.228524	0.166576	-17.4928	-11.3221	0.00044306	0.160494
38:V	34:H	ConditionalRepulsion	0	1	4	171	0.642004	0.228526	0.166576	-17.4928	-11.3221	0.00044306	0.160494
40:A	32:K	ConditionalRepulsion	0	1	4	171	0.641865	0.228434	0.16648	-17.4928	-11.3228	0.000443357	0.160494
9:V	32:K	ConditionalRepulsion	0	1	4	171	0.641865	0.228434	0.16648	-17.4928	-11.3228	0.000443357	0.160494
40:A	34:H	ConditionalRepulsion	0	1	4	171	0.641864	0.228435	0.166479	-17.4928	-11.3228	0.000443358	0.160494
9:V	34:H	ConditionalRepulsion	0	1	4	171	0.641864	0.228435	0.166479	-17.4928	-11.3228	0.000443358	0.160494
36:C	32:K	ConditionalRepulsion	0	1	4	171	0.641849	0.228408	0.166369	-17.4928	-11.3235	0.000443703	0.160494
36:C	34:H	ConditionalRepulsion	0	1	4	171	0.641849	0.22841	0.166369	-17.4928	-11.3235	0.000443703	0.160494
51:F	32:K	ConditionalRepulsion	0	1	4	171	0.641567	0.228224	0.1662	-17.4928	-11.3246	0.000444227	0.160494
51:F	34:H	ConditionalRepulsion	0	1	4	171	0.641567	0.228225	0.1662	-17.4928	-11.3246	0.000444227	0.160494
19:D	33:E	ConditionalRepulsion	0	0	6	168	0.57816	0.267187	0.288472	-23.6615	-17.4939	0.000444493	0.160494
40:A	9:V	ConditionalRepulsion	1	0	0	180	1	1	1	-6.16602	0	0.000445252	0.160494
52:T	32:K	ConditionalRepulsion	0	1	4	171	0.641478	0.228186	0.165732	-17.4928	-11.3274	0.00044557	0.160494
52:T	34:H	ConditionalRepulsion	0	1	4	171	0.641477	0.228188	0.165731	-17.4928	-11.3274	0.00044557	0.160494
16:G	23:S	ConditionalRepulsion	3	9	1	159	0.974986	164.196	0.249939	-18.9844	-12.8201	0.000446044	0.160494
6:A	32:K	ConditionalRepulsion	0	1	4	171	0.641116	0.228045	0.165211	-17.4928	-11.3304	0.000446984	0.160494
6:A	34:H	ConditionalRepulsion	0	1	4	171	0.641116	0.228046	0.165211	-17.4928	-11.3304	0.000446984	0.160494
3:-	32:K	ConditionalRepulsion	0	1	4	171	0.641123	0.228053	0.165112	-17.4928	-11.331	0.000447268	0.160494
3:-	34:H	ConditionalRepulsion	0	1	4	171	0.641123	0.228054	0.165112	-17.4928	-11.331	0.000447268	0.160494
11:A	32:K	ConditionalRepulsion	0	1	4	170	0.641691	0.229597	0.167509	-17.4736	-11.3122	0.000447474	0.160494
11:A	34:H	ConditionalRepulsion	0	1	4	170	0.641691	0.229597	0.167509	-17.4736	-11.3122	0.000447474	0.160494
3:G	34:H	ConditionalRepulsion	0	1	4	170	0.641759	0.229049	0.166808	-17.4796	-11.3185	0.000447565	0.160494
3:G	32:K	ConditionalRepulsion	0	1	4	170	0.641759	0.229049	0.166808	-17.4796	-11.3185	0.000447565	0.160494
37:A	32:K	ConditionalRepulsion	0	1	4	171	0.640769	0.227855	0.164981	-17.4928	-11.3317	0.000447643	0.160494
37:A	34:H	ConditionalRepulsion	0	1	4	171	0.640769	0.227856	0.164981	-17.4928	-11.3317	0.000447643	0.160494
5:Q	32:K	ConditionalRepulsion	0	1	4	171	0.640874	0.227986	0.164888	-17.4928	-11.3321	0.000447806	0.160494
5:Q	34:H	ConditionalRepulsion	0	1	4	171	0.640873	0.227987	0.164887	-17.4928	-11.3321	0.000447807	0.160494
37:-	32:K	ConditionalRepulsion	0	1	4	171	0.640688	0.227848	0.164829	-17.4928	-11.3325	0.000448029	0.160494
36:D	32:K	ConditionalRepulsion	0	1	4	171	0.640688	0.227848	0.164829	-17.4928	-11.3325	0.000448029	0.160494
36:D	34:H	ConditionalRepulsion	0	1	4	171	0.640688	0.227849	0.164828	-17.4928	-11.3325	0.000448029	0.160494
37:-	34:H	ConditionalRepulsion	0	1	4	171	0.640688	0.227849	0.164828	-17.4928	-11.3325	0.000448029	0.160494
49:L	34:H	ConditionalRepulsion	0	1	4	169	0.642021	0.230137	0.167998	-17.4679	-11.3081	0.000448204	0.160494
49:L	32:K	ConditionalRepulsion	0	1	4	169	0.642021	0.230137	0.167998	-17.4679	-11.3081	0.000448204	0.160494
1:I	32:K	ConditionalRepulsion	0	1	4	171	0.640744	0.227913	0.16473	-17.4928	-11.333	0.000448267	0.160494
1:I	34:H	ConditionalRepulsion	0	1	4	171	0.640744	0.227914	0.164729	-17.4928	-11.333	0.000448268	0.160494
39:S	34:H	ConditionalRepulsion	0	2	4	169	0.641341	0.228274	0.166108	-17.483	-11.3246	0.0004489	0.160494
39:S	32:K	ConditionalRepulsion	0	2	4	169	0.641341	0.228274	0.166108	-17.483	-11.3246	0.0004489	0.160494
52:*	34:H	ConditionalRepulsion	0	1	4	169	0.642145	0.230076	0.167843	-17.467	-11.3095	0.000449306	0.160494
52:*	32:K	ConditionalRepulsion	0	1	4	169	0.642145	0.230076	0.167843	-17.467	-11.3095	0.000449306	0.160494
5:S	34:H	ConditionalRepulsion	0	1	4	170	0.641341	0.228752	0.166066	-17.4801	-11.3232	0.000449593	0.160494
5:S	32:K	ConditionalRepulsion	0	1	4	170	0.641341	0.228752	0.166066	-17.4801	-11.3232	0.000449593	0.160494
35:Q	32:K	ConditionalRepulsion	0	2	4	170	0.64042	0.227262	0.164444	-17.4928	-11.3365	0.000449928	0.160494
35:Q	34:H	ConditionalRepulsion	0	2	4	170	0.640419	0.227263	0.164443	-17.4928	-11.3365	0.000449928	0.160494
35:T	32:K	ConditionalRepulsion	0	3	4	169	0.640337	0.226811	0.164488	-17.4928	-11.3377	0.000450502	0.160494
35:T	34:H	ConditionalRepulsion	0	3	4	169	0.640337	0.226812	0.164487	-17.4928	-11.3377	0.000450502	0.160494
21:D	17:D	ConditionalRepulsion	1	0	0	173	1	1	1	-6.15466	0	0.000450703	0.160494
19:G	17:D	ConditionalRepulsion	1	0	0	173	1	1	1	-6.15466	0	0.000450703	0.160494
19:G	20:R	ConditionalRepulsion	1	0	0	173	1	1	1	-6.15466	0	0.000450703	0.160494
17:D	21:D	ConditionalRepulsion	1	0	0	173	1	1	1	-6.15466	0	0.000450703	0.160494
19:G	21:D	ConditionalRepulsion	1	0	0	173	1	1	1	-6.15466	0	0.000450703	0.160494
17:D	19:G	ConditionalRepulsion	1	0	0	173	1	1	1	-6.15466	0	0.000450703	0.160494
21:D	19:G	ConditionalRepulsion	1	0	0	173	1	1	1	-6.15466	0	0.000450703	0.160494
20:R	19:G	ConditionalRepulsion	1	0	0	173	1	1	1	-6.15466	0	0.000450703	0.160494
33:-	32:K	ConditionalRepulsion	0	4	4	168	0.640188	0.226588	0.164499	-17.4928	-11.3382	0.000450743	0.160494
33:-	34:H	ConditionalRepulsion	0	4	4	168	0.640188	0.22659	0.164499	-17.4928	-11.3382	0.000450743	0.160494
12:D	33:E	ConditionalRepulsion	0	0	6	168	0.577484	0.268335	0.28971	-23.6266	-17.4756	0.000452478	0.160494
13:D	33:E	ConditionalRepulsion	0	0	6	168	0.577484	0.268335	0.28971	-23.6266	-17.4756	0.000452478	0.160494
32:E	34:H	ConditionalRepulsion	0	3	4	169	0.639848	0.226473	0.163805	-17.4928	-11.3421	0.00045265	0.160494
49:H	34:H	ConditionalRepulsion	0	2	4	168	0.641195	0.229006	0.166618	-17.4691	-11.3187	0.000452746	0.160494
49:H	32:K	ConditionalRepulsion	0	2	4	168	0.641195	0.229006	0.166618	-17.4691	-11.3187	0.000452746	0.160494
19:V	33:E	ConditionalRepulsion	0	1	6	167	0.576464	0.265919	0.286289	-23.6615	-17.5119	0.00045313	0.160494
17:D	22:N	ConditionalRepulsion	1	0	0	172	1	1	1	-6.14887	0	0.000453509	0.160494
19:G	22:N	ConditionalRepulsion	1	0	0	172	1	1	1	-6.14887	0	0.000453509	0.160494
21:D	22:N	ConditionalRepulsion	1	0	0	172	1	1	1	-6.14887	0	0.000453509	0.160494
21:D	20:R	ConditionalRepulsion	1	0	0	172	1	1	1	-6.14887	0	0.000453509	0.160494
17:D	20:R	ConditionalRepulsion	1	0	0	172	1	1	1	-6.14887	0	0.000453509	0.160494
22:N	17:D	ConditionalRepulsion	1	0	0	172	1	1	1	-6.14887	0	0.000453509	0.160494
22:N	21:D	ConditionalRepulsion	1	0	0	172	1	1	1	-6.14887	0	0.000453509	0.160494
20:R	21:D	ConditionalRepulsion	1	0	0	172	1	1	1	-6.14887	0	0.000453509	0.160494
20:R	17:D	ConditionalRepulsion	1	0	0	172	1	1	1	-6.14887	0	0.000453509	0.160494
22:N	19:G	ConditionalRepulsion	1	0	0	172	1	1	1	-6.14887	0	0.000453509	0.160494
15:W	29:Q	ConditionalRepulsion	3	2	2	166	0.928247	1.53178	0.335227	-20.6766	-14.5297	0.000454447	0.160494
39:A	19:E	ConditionalRepulsion	106	0	56	6	0.0967505	1	1	-25.8567	-19.7121	0.000455556	0.160494
31:V	32:K	ConditionalRepulsion	0	5	4	167	0.639028	0.225525	0.162957	-17.4928	-11.3493	0.000456121	0.160494
31:V	34:H	ConditionalRepulsion	0	5	4	167	0.639028	0.225526	0.162956	-17.4928	-11.3493	0.000456121	0.160494
20:R	22:N	ConditionalRepulsion	1	0	0	171	1	1	1	-6.14304	0	0.00045635	0.160494
22:N	20:R	ConditionalRepulsion	1	0	0	171	1	1	1	-6.14304	0	0.00045635	0.160494
23:S	29:Q	ConditionalRepulsion	2	2	3	165	0.739029	0.591474	0.233744	-20.6741	-14.533	0.000457296	0.160494
14:R	33:E	ConditionalRepulsion	0	1	6	167	0.576483	0.267617	0.288463	-23.6266	-17.4857	0.000457411	0.160494
20:A	33:E	ConditionalRepulsion	0	2	6	166	0.575691	0.265309	0.285021	-23.6615	-17.5225	0.000458297	0.160494
12:I	33:E	ConditionalRepulsion	0	1	6	167	0.576362	0.267449	0.288256	-23.6266	-17.4878	0.000458447	0.160494
12:V	33:E	ConditionalRepulsion	0	2	6	166	0.576223	0.267348	0.288145	-23.6266	-17.4888	0.000458943	0.160494
13:G	33:E	ConditionalRepulsion	0	1	6	167	0.576162	0.267342	0.287889	-23.6266	-17.4905	0.000459753	0.160494
25:T	33:E	ConditionalRepulsion	0	2	6	166	0.573368	0.271426	0.273761	-23.6615	-17.5268	0.000460448	0.160494
14:K	33:E	ConditionalRepulsion	0	1	6	167	0.575775	0.267069	0.287498	-23.6266	-17.4937	0.000461334	0.160494
13:Q	33:E	ConditionalRepulsion	0	1	6	167	0.575798	0.267151	0.287432	-23.6266	-17.4937	0.000461368	0.160494
12:G	33:E	ConditionalRepulsion	0	1	6	167	0.575798	0.267151	0.287432	-23.6266	-17.4937	0.000461368	0.160494
35:V	34:H	ConditionalRepulsion	0	3	4	165	0.640346	0.229148	0.166149	-17.4517	-11.3189	0.000461387	0.160494
35:V	32:K	ConditionalRepulsion	0	3	4	165	0.640346	0.229148	0.166149	-17.4517	-11.3189	0.000461387	0.160494
5:T	34:H	ConditionalRepulsion	0	7	4	164	0.638371	0.225756	0.162779	-17.4799	-11.3485	0.000462062	0.160494
5:T	32:K	ConditionalRepulsion	0	7	4	164	0.638371	0.225756	0.162779	-17.4799	-11.3485	0.000462062	0.160494
25:V	33:E	ConditionalRepulsion	0	1	6	167	0.57487	0.265516	0.283328	-23.6615	-17.5306	0.000462328	0.160494
35:K	32:K	ConditionalRepulsion	0	9	4	162	0.637995	0.225272	0.162567	-17.4774	-11.3508	0.000464433	0.160494
35:K	34:H	ConditionalRepulsion	0	9	4	162	0.637995	0.225272	0.162567	-17.4774	-11.3508	0.000464433	0.160494
31:A	4:G	ConditionalRepulsion	1	0	0	175	1	1	1	-6.12365	0	0.000465934	0.160494
4:G	31:A	ConditionalRepulsion	1	0	0	175	1	1	1	-6.12365	0	0.000465934	0.160494
14:H	29:Q	ConditionalRepulsion	1	0	4	168	0.704753	0.307961	0.334794	-20.9934	-14.8701	0.00046612	0.160494
33:E	14:N	ConditionalRepulsion	4	2	3	165	0.908934	1.12849	0.434711	-24.0919	-17.9699	0.000466776	0.160494
25:P	33:E	ConditionalRepulsion	2	47	4	115	0.598343	0.48362	0.151207	-23.5776	-17.4613	0.000469631	0.160494
31:R	34:H	ConditionalRepulsion	0	6	4	164	0.637205	0.225084	0.161568	-17.4722	-11.3563	0.000469814	0.160494
31:R	32:K	ConditionalRepulsion	0	6	4	164	0.637205	0.225084	0.161568	-17.4722	-11.3563	0.000469814	0.160494
13:T	33:E	ConditionalRepulsion	0	1	6	167	0.57362	0.269252	0.282156	-23.6266	-17.5144	0.000471681	0.160494
34:K	30:R	ConditionalRepulsion	1	0	0	174	1	1	1	-6.11167	0	0.000471953	0.160494
28:P	30:R	ConditionalRepulsion	1	0	0	174	1	1	1	-6.11167	0	0.000471953	0.160494
14:I	33:E	ConditionalRepulsion	0	2	6	165	0.574524	0.266589	0.285793	-23.6167	-17.5051	0.000472004	0.160494
12:M	29:Q	ConditionalRepulsion	1	0	4	167	0.705011	0.309525	0.334826	-20.9698	-14.8585	0.000472162	0.160494
9:V	40:A	ConditionalRepulsion	1	0	0	180	1	1	1	-6.1108	0	0.000472395	0.160494
22:T	26:K	ConditionalRepulsion	3	125	0	41	1	0.920348	0.0436659	-15.0597	-8.95013	0.000472997	0.160494
23:P	26:K	ConditionalRepulsion	1	4	2	163	0.825174	0.231788	0.279646	-15.0763	-8.96777	0.000473537	0.160494
13:K	33:E	ConditionalRepulsion	0	1	6	164	0.576103	0.26998	0.289762	-23.5688	-17.4609	0.000473864	0.160494
28:P	34:K	ConditionalRepulsion	1	0	0	174	1	1	1	-6.10786	0	0.000473889	0.160494
30:R	34:K	ConditionalRepulsion	1	0	0	174	1	1	1	-6.10786	0	0.000473889	0.160494
1:L	28:Q	ConditionalRepulsion	148	0	18	5	0.217383	1	1	-18.1418	-12.0425	0.000478242	0.16168
19:-	33:E	ConditionalRepulsion	0	3	6	165	0.572047	0.26289	0.280008	-23.6615	-17.5627	0.000478517	0.16168
26:K	14:N	ConditionalRepulsion	3	0	3	166	0.920296	0.816339	0.598282	-21.5647	-15.467	0.000479094	0.161759
26:Q	25:A	ConditionalEscape	0	154	8	10	1	1.42186	0.374475	-17.0194	-11.0693	0.000561303	0.161842
31:D	29:E	ConditionalEscape	0	4	143	25	1	1.34867	0.796165	-52.2336	-46.2913	0.000566027	0.161842
28:E	29:E	ConditionalEscape	0	4	143	24	1	1.34924	0.796211	-52.232	-46.2901	0.000566209	0.161842
27:Q	29:E	ConditionalEscape	0	4	142	25	1	1.33494	0.794604	-52.2287	-46.2867	0.000566212	0.161842
51:S	34:H	ConditionalEscape	4	164	0	7	0.610343	0.254598	0.140023	-17.4772	-11.5374	0.000567489	0.161842
51:S	32:K	ConditionalEscape	4	164	0	7	0.610343	0.254598	0.140023	-17.4772	-11.5374	0.000567489	0.161842
32:-	33:K	ConditionalEscape	0	2	152	21	1	1.1235	0.75947	-55.0698	-49.132	0.000568755	0.161842
33:E	34:E	ConditionalEscape	0	6	141	27	1	3.96718	0.790679	-75.0078	-69.0784	0.000573866	0.161842
16:R	26:K	ConditionalEscape	0	146	3	22	1	65.097	0.120548	-15.0942	-9.1663	0.000574849	0.161842
17:F	29:Q	ConditionalEscape	1	156	4	11	0.976118	165.068	0.266602	-20.6741	-14.7518	0.000578297	0.161842
30:Q	29:Q	ConditionalEscape	0	10	5	160	1	0.471202	0.128406	-21.166	-15.2446	0.000578825	0.161842
24:P	31:D	ConditionalEscape	1	157	3	10	0.878329	0.642248	0.218835	-17.4948	-11.574	0.000579231	0.161842
24:P	28:E	ConditionalEscape	1	156	3	9	0.889985	0.807257	0.198846	-17.4001	-11.489	0.000585245	0.161842
24:P	27:Q	ConditionalEscape	1	157	3	9	0.889967	0.801845	0.199393	-17.4009	-11.4926	0.000587088	0.161842
23:-	26:K	ConditionalEscape	0	12	3	157	1	0.918505	0.035037	-15.1119	-9.21262	0.000592781	0.161842
30:Q	31:D	ConditionalEscape	0	10	4	161	1	0.66606	0.0599123	-17.6012	-11.702	0.000592805	0.161842
30:Q	28:E	ConditionalEscape	0	10	4	160	1	0.666436	0.0598819	-17.6008	-11.7019	0.00059304	0.161842
16:G	26:Q	ConditionalEscape	4	7	148	11	0.620004	0.258003	0.832257	-24.833	-18.9357	0.000594035	0.161842
30:Q	27:Q	ConditionalEscape	0	10	4	160	1	0.66736	0.0598083	-17.599	-11.7018	0.000594036	0.161842
3:S	5:L	ConditionalEscape	2	130	6	38	0.876871	1.37051	0.229388	-30.6979	-24.8058	0.000597365	0.161842
52:Q	29:Q	ConditionalEscape	4	164	1	4	0.724121	0.315321	0.335878	-21.1101	-15.219	0.000598016	0.161842
36:-	35:L	ConditionalEscape	0	16	105	55	1	1.56904	0.396231	-85.896	-80.0101	0.000601312	0.161842
31:K	17:M	ConditionalEscape	1	17	5	149	0.661472	0.608024	0.0517341	-17.8063	-11.9264	0.000605219	0.162623
1:L	32:K	ConditionalReversion	0	149	4	20	0.166686	1	0	-17.4655	-10.8135	0.000264835	0.162687
1:L	34:H	ConditionalReversion	0	149	4	20	0.166686	1	0	-17.4655	-10.8135	0.000264835	0.162687
23:-	16:R	ConditionalReversion	5	8	141	18	0.316058	0.637432	0.554817	-52.047	-45.3953	0.000264939	0.162687
34:Q	17:M	ConditionalRepulsion	1	0	5	167	0.507186	0.155139	0.202565	-17.8103	-11.7205	0.000483127	0.163415
32:R	17:M	ConditionalRepulsion	1	0	5	167	0.507186	0.155139	0.202565	-17.8103	-11.7205	0.000483127	0.163415
31:N	17:M	ConditionalRepulsion	1	0	5	167	0.507186	0.155139	0.202565	-17.8103	-11.7205	0.000483127	0.163415
14:S	35:H	ConditionalEscape	0	157	3	14	1	10.4707	0.181521	-13.7123	-7.8465	0.000614484	0.163725
27:K	33:K	ConditionalRepulsion	148	17	4	4	0.469899	1.02928	0.794911	-53.0738	-46.9859	0.000484105	0.164503
31:L	16:R	ConditionalAttraction	2	3	145	23	0.375219	0.963016	0.76089	-52.0614	-46.1983	0.000616277	0.164533
22:K	17:M	ConditionalRepulsion	1	1	5	166	0.5043	0.163169	0.187376	-17.8103	-11.7253	0.000485607	0.165587
15:W	24:P	ConditionalEscape	1	5	157	7	0.818189	1.36012	0.884627	-34.8512	-29.0108	0.000631507	0.165705
18:G	19:-	ConditionalEscape	0	152	3	15	1	10.6073	0.166919	-13.9471	-8.10928	0.000633211	0.165705
15:-	17:M	ConditionalEscape	0	3	7	164	1	0.8556	0.0336456	-18.0597	-12.2279	0.000637385	0.165705
15:F	32:K	ConditionalEscape	0	154	4	16	1	NULL	0.200068	-15.8397	-10.008	0.000637455	0.165705
15:F	34:H	ConditionalEscape	0	154	4	16	1	NULL	0.200068	-15.8397	-10.008	0.000637455	0.165705
3:S	26:-	ConditionalEscape	0	129	4	37	1	NULL	0.0975431	-18.9368	-13.1073	0.000638931	0.165705
23:S	16:R	ConditionalReversion	0	4	146	22	0.380747	0.514545	0.53712	-52.047	-45.4181	0.00027147	0.166667
24:L	17:M	ConditionalRepulsion	1	1	5	166	0.505821	0.154313	0.200555	-17.8103	-11.7331	0.000489719	0.167273
23:P	17:M	ConditionalRepulsion	1	4	5	161	0.505675	0.155519	0.200991	-17.8001	-11.725	0.000490799	0.16754
34:H	15:W	ConditionalRepulsion	4	0	2	168	0.641472	0.162022	0.216077	-13.7308	-7.66208	0.000494182	0.167671
32:K	15:W	ConditionalRepulsion	4	0	2	168	0.641472	0.162022	0.216077	-13.7308	-7.66208	0.000494182	0.167671
15:W	32:D	ConditionalEscape	2	4	157	10	0.644554	3.36869	0.906216	-46.9698	-41.1522	0.000647146	0.167722
19:G	17:M	ConditionalEscape	0	1	7	166	1	0.854995	0.0329904	-18.0597	-12.2504	0.000652963	0.167722
21:D	17:M	ConditionalEscape	0	1	7	166	1	0.854995	0.0329904	-18.0597	-12.2504	0.000652963	0.167722
20:R	17:M	ConditionalEscape	0	1	7	165	1	0.855078	0.0331651	-18.0521	-12.2445	0.000654162	0.167722
23:P	29:Q	ConditionalRepulsion	1	4	4	161	0.666043	0.289789	0.313357	-20.6513	-14.5859	0.000495929	0.167864
31:M	32:K	ConditionalRepulsion	0	4	4	167	0.626227	0.233179	0.155437	-17.4915	-11.4279	0.000496933	0.167864
31:M	34:H	ConditionalRepulsion	0	4	4	167	0.626227	0.233179	0.155437	-17.4915	-11.4279	0.000496933	0.167864
34:D	28:Q	ConditionalAttraction	22	0	145	5	1	0.568744	0.923201	-18.1457	-12.3015	0.000628907	0.16817
31:-	33:-	ConditionalAttraction	2	2	2	170	0.496401	3.18031	0.0157369	-18.9376	-13.0941	0.0006294	0.16817
18:E	26:K	ConditionalRepulsion	1	2	2	164	0.82107	0.225867	0.272302	-15.0584	-8.99913	0.000499241	0.168651
32:Q	3:I	ConditionalRepulsion	1	0	0	175	1	1	1	-6.05827	0	0.000499769	0.168651
3:I	32:Q	ConditionalRepulsion	1	0	0	175	1	1	1	-6.05827	0	0.000499769	0.168651
33:R	34:H	ConditionalRepulsion	0	12	4	159	0.630915	0.219518	0.152313	-17.4803	-11.4256	0.000501679	0.168701
33:R	32:K	ConditionalRepulsion	0	12	4	159	0.630915	0.219518	0.152313	-17.4803	-11.4256	0.000501679	0.168701
12:M	14:H	ConditionalRepulsion	1	0	0	177	1	1	1	-6.05459	0	0.000501744	0.168701
14:H	12:M	ConditionalRepulsion	1	0	0	177	1	1	1	-6.05459	0	0.000501744	0.168701
31:K	16:R	ConditionalReversion	10	9	136	17	0.305397	0.704059	0.600334	-52.0323	-45.4289	0.000278948	0.169718
18:G	33:R	ConditionalReversion	1	150	10	7	0.582796	0.421711	0.0532345	-23.8368	-17.2444	0.000282228	0.169718
30:P	31:-	ConditionalReversion	0	136	4	29	0.121252	1	0	-18.7771	-12.188	0.000283235	0.169718
25:L	16:R	ConditionalReversion	3	4	143	22	0.377197	0.515135	0.543617	-52.047	-45.4732	0.000287888	0.169718
26:Q	12:A	ConditionalReversion	21	130	16	1	0.913061	1.61761	0.280481	-62.0401	-55.4725	0.000289797	0.169718
15:F	16:-	ConditionalReversion	0	154	3	18	0.142855	1	0	-15.1727	-8.61244	0.000292094	0.169718
32:D	24:S	ConditionalReversion	3	155	4	9	0.295345	5.01332	0.024715	-29.1892	-22.6366	0.000294487	0.169718
18:G	26:K	ConditionalEscape	2	149	1	16	0.803868	0.187435	0.233258	-15.0403	-9.24788	0.000664899	0.170219
26:Q	21:E	ConditionalEscape	0	152	3	15	1	6.25697	0.175404	-13.7771	-7.98729	0.000666778	0.170219
29:E	21:I	ConditionalEscape	6	133	11	16	0.671634	1.16903	0.268112	-39.2267	-33.4376	0.000667311	0.170219
25:H	31:D	ConditionalEscape	0	2	4	168	1	0.277034	0.131568	-17.5382	-11.7593	0.000674681	0.170948
47:N	28:E	ConditionalEscape	4	143	0	21	0.621615	0.15986	0.200764	-17.3717	-11.5958	0.000676798	0.170948
47:N	27:Q	ConditionalEscape	4	144	0	20	0.621606	0.159763	0.200632	-17.3702	-11.5969	0.000678731	0.170948
19:G	31:D	ConditionalEscape	0	1	4	169	1	0.276401	0.131133	-17.5382	-11.77	0.000682439	0.170948
5:L	1:L	ConditionalEscape	1	7	149	20	0.784307	0.709417	0.671686	-52.0827	-46.3176	0.000684759	0.170948
23:-	32:K	ConditionalEscape	2	11	2	158	0.589382	0.224795	0.083543	-15.8384	-10.0738	0.000685124	0.170948
23:-	34:H	ConditionalEscape	2	11	2	158	0.589382	0.224795	0.083543	-15.8384	-10.0738	0.000685124	0.170948
20:R	31:D	ConditionalEscape	0	1	4	168	1	0.276363	0.131667	-17.5264	-11.7619	0.000685217	0.170948
31:T	32:K	ConditionalRepulsion	0	14	4	152	0.631802	0.221654	0.155867	-17.4434	-11.396	0.000505655	0.172157
31:T	34:H	ConditionalRepulsion	0	14	4	152	0.631802	0.221654	0.155867	-17.4434	-11.396	0.000505655	0.172157
34:Q	25:L	ConditionalRepulsion	1	0	7	166	0.650515	0.499394	0.39065	-32.4488	-26.4041	0.000507106	0.17232
32:R	25:L	ConditionalRepulsion	1	0	7	166	0.650515	0.499394	0.39065	-32.4488	-26.4041	0.000507106	0.17232
31:N	25:L	ConditionalRepulsion	1	0	7	166	0.650515	0.499394	0.39065	-32.4488	-26.4041	0.000507106	0.17232
17:F	29:Q	ConditionalReversion	1	156	4	11	0.261747	0.399997	0.0513097	-20.6741	-14.1519	0.000304201	0.173611
33:K	26:K	ConditionalReversion	0	152	3	18	0.142853	1	0	-15.1295	-8.61244	0.000305868	0.173611
25:H	17:M	ConditionalEscape	0	2	6	165	1	0.909331	0.0313763	-17.8103	-12.0622	0.000697372	0.17439
39:V	27:K	ConditionalEscape	5	5	161	3	0.492567	0.507697	0.881482	-25.4944	-19.7513	0.000701135	0.175455
22:N	17:M	ConditionalEscape	0	1	6	166	1	0.909815	0.0311315	-17.8103	-12.07	0.000703233	0.175455
16:R	15:-	ConditionalEscape	0	147	3	24	1	67.0887	0.111543	-15.147	-9.41265	0.000707791	0.175676
33:K	15:W	ConditionalEscape	2	148	4	19	0.503556	0.146379	0.170334	-13.7237	-7.98955	0.000707915	0.175676
30:Q	33:E	ConditionalEscape	0	10	5	160	1	0.602292	0.102267	-21.4091	-15.6751	0.000708013	0.175676
24:S	14:N	ConditionalRepulsion	3	4	3	161	0.808163	0.311881	0.393485	-20.3016	-14.2676	0.000512968	0.175681
36:P	29:E	ConditionalEscape	2	13	141	16	0.79948	1.74465	0.833649	-52.2336	-46.5058	0.00071276	0.175821
36:Y	22:-	ConditionalEscape	1	141	6	25	0.965615	4.80987	0.230309	-26.1661	-20.4387	0.000713082	0.175821
35:M	34:H	ConditionalRepulsion	0	18	4	148	0.631759	0.22179	0.157135	-17.4159	-11.3871	0.000515814	0.177132
35:M	32:K	ConditionalRepulsion	0	18	4	148	0.631759	0.22179	0.157135	-17.4159	-11.3871	0.000515814	0.177132
5:P	22:-	ConditionalEscape	5	150	2	13	0.772025	0.340094	0.448772	-25.9287	-20.2171	0.000725284	0.178006
34:D	21:I	ConditionalEscape	0	22	17	129	1	1.61559	0.114645	-39.6701	-33.9623	0.000728295	0.178006
35:L	33:E	ConditionalEscape	0	105	6	64	1	40.0168	0.087302	-26.1102	-20.4088	0.000733401	0.178006
18:G	29:Q	ConditionalEscape	4	147	1	16	0.632236	0.265534	0.274268	-20.6037	-14.9041	0.000734811	0.178006
25:H	27:Q	ConditionalEscape	0	2	4	167	1	0.289379	0.127604	-17.4432	-11.745	0.000735871	0.178006
25:H	28:E	ConditionalEscape	0	2	4	166	1	0.289249	0.127656	-17.4428	-11.7449	0.000736155	0.178006
18:G	28:Q	ConditionalAttraction	146	4	16	1	0.560422	0.166484	0.815074	-16.7612	-10.9743	0.000668893	0.178042
24:S	32:D	ConditionalEscape	3	4	155	9	0.529892	3.12161	0.911126	-44.7288	-39.0377	0.000741534	0.178613
19:G	27:Q	ConditionalEscape	0	1	4	168	1	0.288604	0.127219	-17.4432	-11.7557	0.000744398	0.178613
19:G	28:E	ConditionalEscape	0	1	4	167	1	0.28856	0.127238	-17.4428	-11.7557	0.000744705	0.178613
20:R	27:Q	ConditionalEscape	0	1	4	167	1	0.28908	0.127544	-17.4319	-11.7477	0.00074709	0.178613
20:R	28:E	ConditionalEscape	0	1	4	166	1	0.28925	0.12748	-17.4317	-11.7478	0.000747227	0.178613
25:H	29:Q	ConditionalEscape	0	2	5	166	1	0.338292	0.167219	-21.0269	-15.3502	0.000753103	0.178963
39:S	35:M	ConditionalAttraction	2	0	16	153	1	1.70782	0.124271	-45.132	-39.3618	0.000681031	0.179211
18:G	27:K	ConditionalAttraction	146	5	15	2	0.551269	0.31128	0.676251	-24.0484	-18.279	0.000681572	0.179211
27:K	25:L	ConditionalEscape	4	162	3	4	0.942299	210.459	0.423652	-29.3071	-23.6353	0.000757079	0.180229
33:K	14:N	ConditionalEscape	2	148	5	18	0.862541	0.821561	0.254898	-24.0664	-18.3968	0.000758876	0.180229
18:E	29:Q	ConditionalRepulsion	1	2	4	162	0.661894	0.288268	0.309561	-20.6281	-14.6091	0.000521245	0.180529
25:P	32:K	ConditionalRepulsion	1	48	3	116	0.608157	0.222443	0.1238	-16.4878	-10.476	0.000525319	0.180529
25:P	34:H	ConditionalRepulsion	1	48	3	116	0.608157	0.222443	0.1238	-16.4878	-10.476	0.000525319	0.180529
11:A	9:V	ConditionalRepulsion	1	0	0	179	1	1	1	-6.01173	0	0.000525351	0.180529
11:A	40:A	ConditionalRepulsion	1	0	0	179	1	1	1	-6.01173	0	0.000525351	0.180529
9:V	11:A	ConditionalRepulsion	1	0	0	179	1	1	1	-6.01173	0	0.000525351	0.180529
40:A	11:A	ConditionalRepulsion	1	0	0	179	1	1	1	-6.01173	0	0.000525351	0.180529
12:G	9:V	ConditionalRepulsion	1	0	0	178	1	1	1	-6.00807	0	0.000527419	0.180529
12:G	40:A	ConditionalRepulsion	1	0	0	178	1	1	1	-6.00807	0	0.000527419	0.180529
12:G	11:A	ConditionalRepulsion	1	0	0	178	1	1	1	-6.00807	0	0.000527419	0.180529
40:A	12:G	ConditionalRepulsion	1	0	0	178	1	1	1	-6.00807	0	0.000527419	0.180529
11:A	12:G	ConditionalRepulsion	1	0	0	178	1	1	1	-6.00807	0	0.000527419	0.180529
9:V	12:G	ConditionalRepulsion	1	0	0	178	1	1	1	-6.00807	0	0.000527419	0.180529
17:F	24:S	ConditionalEscape	3	153	4	11	0.927807	123.958	0.26661	-29.1892	-23.5233	0.00076194	0.180627
18:G	21:E	ConditionalEscape	0	151	3	15	1	11.0581	0.166723	-13.7726	-8.10944	0.000764133	0.180627
19:G	29:Q	ConditionalEscape	0	1	5	167	1	0.337422	0.166685	-21.0269	-15.3666	0.000766491	0.180737
3:N	30:K	ConditionalEscape	1	36	4	131	0.63655	0.447015	0.152637	-22.5971	-16.9381	0.000767663	0.180737
20:R	29:Q	ConditionalEscape	0	1	5	166	1	0.337944	0.167135	-21.0101	-15.3544	0.000770253	0.180952
22:N	19:E	ConditionalEscape	0	1	166	4	1	2.26771	0.963922	-22.5675	-16.9169	0.000774603	0.180952
13:E	28:E	ConditionalEscape	4	161	0	4	0.649638	0.199539	0.207167	-17.3822	-11.7331	0.000775827	0.180952
13:E	27:Q	ConditionalEscape	4	161	0	4	0.64959	0.199946	0.207376	-17.3789	-11.7304	0.000776309	0.180952
35:-	37:P	ConditionalReversion	12	3	162	0	1	0.686713	0.571972	-12.6841	-6.23811	0.000329989	0.181065
30:K	16:R	ConditionalReversion	1	4	146	21	0.370039	0.595116	0.582052	-51.6038	-45.1827	0.000338888	0.181065
25:L	28:Q	ConditionalReversion	4	3	163	2	0.761469	0.535207	0.862146	-17.7279	-11.3102	0.000340113	0.181065
34:K	28:Q	ConditionalReversion	0	1	169	4	0.658689	0.184353	0.7752	-18.1679	-11.7573	0.000342708	0.181065
32:R	28:Q	ConditionalReversion	0	1	169	4	0.658689	0.184353	0.7752	-18.1679	-11.7573	0.000342708	0.181065
30:R	28:Q	ConditionalReversion	0	1	169	4	0.658689	0.184353	0.7752	-18.1679	-11.7573	0.000342708	0.181065
34:Q	28:Q	ConditionalReversion	0	1	169	4	0.658689	0.184353	0.7752	-18.1679	-11.7573	0.000342708	0.181065
29:Q	16:R	ConditionalReversion	1	4	146	21	0.367238	0.597261	0.586602	-51.6038	-45.2137	0.000350324	0.181065
1:P	28:Q	ConditionalReversion	17	5	152	0	1	NULL	0.772657	-18.1679	-11.7911	0.000355343	0.181065
14:H	28:Q	ConditionalReversion	0	1	167	4	0.621872	0.179591	0.782718	-17.7071	-11.3303	0.000355354	0.181065
12:M	28:Q	ConditionalReversion	0	1	166	4	0.62182	0.180219	0.782224	-17.6944	-11.3253	0.000358278	0.181065
12:A	24:P	ConditionalReversion	26	11	128	2	0.894627	0.961208	0.54855	-34.83	-28.4808	0.00036597	0.181065
14:H	27:K	ConditionalReversion	0	1	166	5	0.596424	0.26439	0.697992	-21.9868	-15.6451	0.000368929	0.181065
12:M	27:K	ConditionalReversion	0	1	165	5	0.596437	0.265422	0.697317	-21.9666	-15.6342	0.000372627	0.181065
20:-	28:Q	ConditionalReversion	5	1	162	4	0.616506	0.172981	0.792733	-17.7279	-11.3988	0.000373923	0.181065
5:L	28:Q	ConditionalReversion	5	1	163	4	0.652359	0.177278	0.786964	-18.1521	-11.8316	0.000377358	0.181065
14:T	27:K	ConditionalReversion	1	1	165	5	0.594346	0.262312	0.700323	-21.9868	-15.667	0.000377664	0.181065
39:I	28:Q	ConditionalReversion	8	1	160	4	0.651642	0.176357	0.787405	-18.1521	-11.8366	0.000379377	0.181065
34:H	16:R	ConditionalReversion	0	4	147	22	0.343366	0.592551	0.582011	-52.0614	-45.7527	0.000382175	0.181065
31:D	16:R	ConditionalReversion	0	4	147	22	0.343366	0.592551	0.582011	-52.0614	-45.7527	0.000382175	0.181065
32:K	16:R	ConditionalReversion	0	4	147	22	0.343366	0.592551	0.582011	-52.0614	-45.7527	0.000382175	0.181065
29:-	27:K	ConditionalReversion	0	2	166	6	0.584897	0.320751	0.62862	-25.4944	-19.1866	0.000382528	0.181065
26:K	16:R	ConditionalReversion	0	3	146	22	0.367913	0.56051	0.572731	-51.587	-45.2897	0.00038683	0.181065
18:E	27:K	ConditionalReversion	1	2	161	5	0.605812	0.321097	0.617233	-24.0781	-17.7879	0.000389811	0.181065
26:Q	31:K	ConditionalReversion	8	146	11	7	0.566895	1.81412	0.0868423	-42.3964	-36.1155	0.000393724	0.181065
34:D	27:K	ConditionalAttraction	22	0	142	8	1	1.12053	0.917926	-25.4495	-19.7126	0.000705823	0.181365
3:N	19:E	ConditionalEscape	33	5	131	1	0.121274	2.75285	0.986465	-25.9296	-20.2885	0.000782543	0.181894
17:M	31:K	ConditionalEscape	1	5	17	149	0.77787	0.681308	0.210625	-41.0631	-35.4286	0.000788141	0.181894
16:R	30:K	ConditionalEscape	1	146	4	21	0.957654	56.4203	0.161005	-22.5971	-16.9646	0.000789842	0.182222
31:I	33:E	ConditionalEscape	0	100	6	62	1	42.2429	0.0896854	-25.8595	-20.2285	0.000791052	0.182271
30:-	27:K	ConditionalReversion	2	2	164	6	0.576263	0.317007	0.634797	-25.4944	-19.233	0.000402029	0.182353
17:F	14:N	ConditionalReversion	1	155	7	10	0.408004	78.7494	0.00643522	-23.8078	-17.5617	0.000408661	0.183041
38:L	17:M	ConditionalEscape	6	151	1	14	0.443934	0.155289	0.182655	-18.0584	-12.4318	0.000794817	0.183149
25:A	33:E	ConditionalRepulsion	0	8	6	160	0.564059	0.258015	0.268407	-23.6615	-17.6586	0.000530368	0.183208
11:P	40:S	ConditionalRepulsion	177	0	0	1	1	1	1	-5.99759	0	0.000533384	0.183394
40:S	11:P	ConditionalRepulsion	177	0	0	1	1	1	1	-5.99759	0	0.000533384	0.183394
14:N	29:Q	ConditionalRepulsion	3	3	2	165	0.976051	160.193	0.500057	-20.9934	-14.9965	0.000533824	0.183394
15:Q	9:V	ConditionalRepulsion	1	0	0	175	1	1	1	-5.99131	0	0.000536995	0.183394
15:Q	40:A	ConditionalRepulsion	1	0	0	175	1	1	1	-5.99131	0	0.000536995	0.183394
9:V	15:Q	ConditionalRepulsion	1	0	0	175	1	1	1	-5.9913	0	0.000536995	0.183394
40:A	15:Q	ConditionalRepulsion	1	0	0	175	1	1	1	-5.9913	0	0.000536995	0.183394
27:T	29:Q	ConditionalRepulsion	1	0	4	169	0.731786	0.32223	0.343028	-21.1632	-15.1746	0.000538542	0.183394
13:Q	15:Q	ConditionalRepulsion	1	0	0	174	1	1	1	-5.98271	0	0.000541974	0.183394
12:G	15:Q	ConditionalRepulsion	1	0	0	174	1	1	1	-5.98271	0	0.000541974	0.183394
11:A	15:Q	ConditionalRepulsion	1	0	0	174	1	1	1	-5.98271	0	0.000541974	0.183394
15:Q	11:A	ConditionalRepulsion	1	0	0	174	1	1	1	-5.98271	0	0.000541974	0.183394
15:Q	12:G	ConditionalRepulsion	1	0	0	174	1	1	1	-5.98271	0	0.000541974	0.183394
15:Q	13:Q	ConditionalRepulsion	1	0	0	174	1	1	1	-5.9827	0	0.000541975	0.183394
26:-	31:K	ConditionalRepulsion	4	0	15	154	0.428318	0.331576	0.581945	-42.4426	-36.46	0.000541991	0.183394
32:R	29:Q	ConditionalRepulsion	1	0	4	170	0.731284	0.320804	0.342194	-21.166	-15.1837	0.0005422	0.183394
34:Q	29:Q	ConditionalRepulsion	1	0	4	170	0.731284	0.320804	0.342194	-21.166	-15.1837	0.0005422	0.183394
52:T	29:Q	ConditionalRepulsion	1	0	4	170	0.731284	0.320804	0.342194	-21.166	-15.1837	0.0005422	0.183394
47:N	28:Q	ConditionalAttraction	142	5	21	0	0.518349	0.152469	0.815585	-17.6781	-11.9621	0.000721883	0.184031
5:P	31:K	ConditionalEscape	14	143	5	10	0.461733	0.344691	0.555494	-42.4135	-36.7914	0.000798696	0.184658
13:E	32:K	ConditionalEscape	4	163	0	4	0.586486	0.229851	0.148658	-16.4851	-10.8673	0.000802355	0.184658
13:E	34:H	ConditionalEscape	4	163	0	4	0.586486	0.229851	0.148658	-16.4851	-10.8673	0.000802355	0.184658
31:D	23:S	ConditionalAttraction	2	2	2	167	0.496714	2.77143	0.0204668	-19.008	-13.3039	0.000731177	0.185195
32:K	23:S	ConditionalAttraction	2	2	2	167	0.496714	2.77143	0.0204668	-19.008	-13.3039	0.000731177	0.185195
34:H	23:S	ConditionalAttraction	2	2	2	167	0.496714	2.77143	0.0204668	-19.008	-13.3039	0.000731177	0.185195
27:Q	23:S	ConditionalAttraction	2	2	2	166	0.496536	2.75259	0.0207123	-18.9844	-13.2862	0.000735863	0.185271
31:K	21:E	ConditionalAttraction	3	15	0	153	0.166623	1	0	-13.8063	-8.1101	0.000737454	0.185271
36:Y	33:E	ConditionalReversion	1	141	5	29	0.139966	0.880305	0.0293264	-26.1427	-19.908	0.000413682	0.185465
24:P	35:H	ConditionalReversion	0	158	3	10	0.230767	1	0	-13.2442	-7.02265	0.00041954	0.185484
8:S	16:R	ConditionalReversion	25	6	119	21	0.298161	0.619144	0.612558	-52.1648	-45.9603	0.000427316	0.185484
17:-	19:E	ConditionalReversion	2	2	164	4	0.873728	0.995051	0.591459	-26.0016	-19.8001	0.000428628	0.185484
1:L	26:K	ConditionalReversion	0	148	3	20	0.130415	1	0	-15.0942	-8.90588	0.000434764	0.185484
20:E	27:K	ConditionalReversion	151	6	12	1	0.732375	0.641648	0.875615	-25.1361	-18.9486	0.000435131	0.185484
9:V	40:S	ConditionalReversion	0	1	179	0	1	1	0	-6.18388	0	0.000436812	0.185484
42:K	16:R	ConditionalReversion	53	16	84	10	0.335259	0.741398	0.622849	-49.1166	-42.9401	0.000440267	0.185484
24:-	16:R	ConditionalReversion	0	3	146	23	0.345223	0.55831	0.575091	-52.047	-45.8723	0.000441131	0.185484
40:A	11:P	ConditionalReversion	0	1	178	0	1	1	0	-6.17448	0	0.000441233	0.185484
9:V	11:P	ConditionalReversion	0	1	178	0	1	1	0	-6.17448	0	0.000441233	0.185484
24:P	23:S	ConditionalReversion	1	157	3	9	0.24565	9.46435	0.00689484	-18.9368	-12.7626	0.000441339	0.185484
24:S	16:R	ConditionalReversion	3	4	141	22	0.305149	0.65169	0.623376	-51.8503	-45.6811	0.000443738	0.185484
33:K	30:K	ConditionalReversion	1	151	4	18	0.175687	3.68698	0.00991507	-22.6561	-16.4942	0.000447193	0.185484
25:L	24:P	ConditionalReversion	3	5	155	8	0.641227	0.470736	0.429785	-35.0896	-28.9355	0.000450986	0.185484
12:A	19:E	ConditionalEscape	34	5	129	1	0.120117	1.73922	0.981789	-25.8933	-20.2807	0.000806971	0.185792
39:V	29:Q	ConditionalAttraction	3	7	2	163	0.294994	0.438293	0.0890032	-21.166	-15.477	0.000743228	0.186598
27:E	30:-	ConditionalRepulsion	2	0	2	170	0.988374	1	1	-16.8701	-10.897	0.000547628	0.187455
5:S	29:Q	ConditionalRepulsion	1	0	4	169	0.731041	0.32185	0.34266	-21.144	-15.1745	0.000549691	0.187455
27:K	24:S	ConditionalEscape	4	160	3	4	0.942088	58.6077	0.4253	-29.1892	-23.5853	0.000814573	0.187466
29:-	30:-	ConditionalRepulsion	2	0	2	171	0.988441	1	1	-16.8768	-10.9087	0.000550533	0.187477
1:L	25:L	ConditionalEscape	3	145	5	18	0.90672	220.706	0.217342	-32.3063	-26.7077	0.000819187	0.187805
31:K	21:T	ConditionalEscape	5	13	112	38	0.566224	1.45273	0.538401	-81.133	-75.536	0.000820597	0.187805
37:P	13:T	ConditionalEscape	0	178	1	0	1	1	1	-5.59361	0	0.000823625	0.188378
13:T	37:P	ConditionalEscape	0	1	178	0	1	1	1	-5.59143	0	0.000825565	0.18841
28:E	23:S	ConditionalAttraction	2	2	2	165	0.49654	2.7563	0.0206999	-18.965	-13.2857	0.000750996	0.188432
26:Q	33:K	ConditionalRepulsion	144	10	7	11	0.532048	1.6612	0.853153	-52.7069	-46.743	0.000553025	0.188628
31:K	21:E	ConditionalRepulsion	3	15	0	153	1	3.67344	0.179863	-13.8063	-7.84639	0.000555402	0.188628
21:E	19:-	ConditionalRepulsion	2	1	1	169	0.991171	11.1161	0.666551	-14.0003	-8.04222	0.000556511	0.188628
34:E	33:K	ConditionalRepulsion	126	14	24	9	0.224398	0.943377	0.827008	-54.9218	-48.9665	0.000558136	0.189189
16:G	35:H	ConditionalAttraction	3	9	0	161	0.250022	1	0	-12.4212	-6.74802	0.000755991	0.189744
36:Y	27:Q	ConditionalEscape	0	142	4	28	1	46.6897	0.126993	-17.599	-12.0163	0.000833366	0.190054
20:G	23:A	ConditionalAttraction	3	0	23	142	1	2.11342	0.218683	-62.8774	-57.2179	0.000767186	0.190561
29:G	16:R	ConditionalAttraction	11	7	135	18	0.274716	0.89066	0.74087	-51.5924	-45.9342	0.000768252	0.190561
1:L	14:S	ConditionalAttraction	144	5	12	14	0.836284	0.883203	0.452838	-36.7485	-31.1299	0.00080176	0.190754
17:D	30:Q	ConditionalAttraction	1	0	8	163	1	0.830071	0.125371	-27.5018	-21.8996	0.000816046	0.190754
22:N	30:Q	ConditionalAttraction	1	0	8	163	1	0.830071	0.125371	-27.5018	-21.8996	0.000816046	0.190754
21:D	30:Q	ConditionalAttraction	1	0	8	163	1	0.830071	0.125371	-27.5018	-21.8996	0.000816046	0.190754
5:S	52:T	ConditionalAttraction	1	0	0	179	1	1	0	-5.59943	0	0.000818478	0.190754
52:T	5:S	ConditionalAttraction	1	0	0	179	1	1	0	-5.5994	0	0.000818503	0.190754
15:-	28:Q	ConditionalAttraction	3	0	164	5	1	1.01577	0.969194	-16.7979	-11.2006	0.000820335	0.190754
13:T	37:-	ConditionalAttraction	1	0	0	178	1	1	0	-5.59363	0	0.000823612	0.190754
37:-	13:T	ConditionalAttraction	1	0	0	178	1	1	0	-5.59361	0	0.000823625	0.190754
23:S	30:K	ConditionalAttraction	2	2	3	165	0.475919	1.68662	0.0423261	-22.5973	-17.0063	0.000825961	0.190754
25:L	24:S	ConditionalAttraction	3	5	4	160	0.361953	4.15172	0.0343079	-29.2312	-23.6581	0.000842012	0.190754
21:D	28:Q	ConditionalAttraction	1	0	165	5	1	1.01054	0.969698	-16.7969	-11.224	0.000842232	0.190754
22:N	28:Q	ConditionalAttraction	1	0	165	5	1	1.01054	0.969698	-16.7969	-11.224	0.000842232	0.190754
17:D	28:Q	ConditionalAttraction	1	0	165	5	1	1.01054	0.969698	-16.7969	-11.224	0.000842232	0.190754
3:S	16:R	ConditionalAttraction	111	17	32	10	0.226989	0.751201	0.655173	-51.9135	-46.341	0.000842615	0.190754
27:T	52:T	ConditionalAttraction	1	0	0	173	1	1	0	-5.56622	0	0.000848309	0.190754
52:T	27:T	ConditionalAttraction	1	0	0	173	1	1	0	-5.56606	0	0.000848462	0.190754
27:T	5:S	ConditionalAttraction	1	0	0	172	1	1	0	-5.5605	0	0.000853559	0.190754
5:S	27:T	ConditionalAttraction	1	0	0	172	1	1	0	-5.56037	0	0.000853682	0.190754
31:K	27:K	ConditionalAttraction	17	2	148	6	0.591133	0.583741	0.862099	-25.4834	-19.9261	0.000856489	0.190777
39:I	27:K	ConditionalReversion	6	2	159	6	0.560415	0.310674	0.649906	-25.4622	-19.3498	0.000471603	0.191146
29:E	28:E	ConditionalReversion	0	143	4	24	0.142857	1	0	-17.5822	-11.4833	0.000478436	0.191146
31:A	4:R	ConditionalReversion	0	1	170	0	1	1	0	-6.09543	0	0.000480246	0.191146
4:R	31:A	ConditionalReversion	0	170	1	0	1	1	0	-6.09543	0	0.000480246	0.191146
20:E	26:-	ConditionalReversion	1	156	3	10	0.226483	2.70481	0.0111809	-18.9368	-12.8552	0.000487393	0.191146
36:P	32:D	ConditionalReversion	10	6	151	8	0.867599	32.4223	0.617134	-48.273	-42.1922	0.000487804	0.191146
17:F	1:P	ConditionalEscape	10	147	12	5	0.925863	0.485634	0.489822	-50.2198	-44.6549	0.000849514	0.192225
32:D	33:-	ConditionalEscape	1	160	3	11	0.97093	17.1551	0.214341	-18.9132	-13.3503	0.000851371	0.192246
51:L	32:K	ConditionalRepulsion	0	6	4	165	0.611539	0.25586	0.141207	-17.4772	-11.5269	0.000561128	0.19228
51:L	34:H	ConditionalRepulsion	0	6	4	165	0.611539	0.25586	0.141207	-17.4772	-11.5269	0.000561128	0.19228
27:K	24:S	ConditionalReversion	4	160	3	4	0.416592	4.12407	0.0345148	-29.1892	-23.135	0.000501952	0.192344
16:R	28:E	ConditionalReversion	0	146	4	21	0.160055	1	0	-17.0457	-10.9917	0.000502081	0.192344
16:R	27:Q	ConditionalReversion	0	146	4	21	0.160055	1	0	-17.0442	-10.9917	0.000502872	0.192344
16:R	31:D	ConditionalReversion	0	147	4	22	0.153843	1	0	-17.2036	-11.1624	0.000509002	0.192344
40:S	9:V	ConditionalReversion	0	179	1	0	1	1	0	-6.01413	0	0.000524001	0.192344
12:A	26:Q	ConditionalReversion	21	16	130	1	0.935322	0.740939	0.550349	-26.3592	-20.3484	0.000525859	0.192344
11:A	40:S	ConditionalReversion	0	1	178	0	1	1	0	-6.00581	0	0.000528704	0.192344
40:S	11:A	ConditionalReversion	0	178	1	0	1	1	0	-6.0058	0	0.000528704	0.192344
11:P	9:V	ConditionalReversion	0	178	1	0	1	1	0	-6.00357	0	0.000529975	0.192344
11:P	40:A	ConditionalReversion	0	178	1	0	1	1	0	-6.00357	0	0.000529975	0.192344
12:G	40:S	ConditionalReversion	0	1	177	0	1	1	0	-6.00212	0	0.000530799	0.192344
40:S	12:G	ConditionalReversion	0	177	1	0	1	1	0	-6.00212	0	0.000530799	0.192344
25:L	27:K	ConditionalReversion	4	3	162	4	0.716262	0.674914	0.729215	-25.1914	-19.1909	0.000531743	0.192344
12:G	11:P	ConditionalReversion	0	1	177	0	1	1	0	-5.99989	0	0.000532068	0.192344
11:P	12:G	ConditionalReversion	0	177	1	0	1	1	0	-5.99989	0	0.000532068	0.192344
29:G	28:Q	ConditionalReversion	16	1	152	4	0.633805	0.201663	0.809328	-18.1653	-12.1685	0.000533855	0.192344
36:P	14:S	ConditionalReversion	7	10	150	7	0.820758	0.704881	0.25291	-36.4577	-30.4631	0.000535093	0.192344
36:-	27:K	ConditionalReversion	13	2	153	6	0.547332	0.30395	0.66637	-25.4944	-19.5071	0.000539293	0.192453
40:S	15:Q	ConditionalReversion	0	174	1	0	1	1	0	-5.98524	0	0.000540499	0.192453
15:Q	40:S	ConditionalReversion	0	1	174	0	1	1	0	-5.98524	0	0.000540499	0.192453
26:K	22:T	ConditionalAttraction	3	0	125	41	1	1.23685	0.55699	-76.594	-71.0487	0.000867577	0.192494
17:T	24:-	ConditionalAttraction	2	0	1	170	1	4.95509	0.00769135	-11.5477	-6.00617	0.000871187	0.192995
18:G	16:R	ConditionalAttraction	131	20	11	7	0.228247	0.68237	0.604817	-52.0038	-46.466	0.000874654	0.193253
36:Y	28:E	ConditionalEscape	0	142	4	28	1	62.3779	0.12546	-17.6008	-12.0488	0.000861441	0.195733
11:P	15:Q	ConditionalReversion	0	173	1	0	1	1	0	-5.97422	0	0.000546932	0.195794
15:Q	11:P	ConditionalReversion	0	1	173	0	1	1	0	-5.97422	0	0.000546933	0.195794
33:K	20:E	ConditionalReversion	135	13	22	0	1	1.66306	0.822229	-45.809	-39.8427	0.000551573	0.196744
19:-	18:-	ConditionalAttraction	3	0	7	164	1	0.646575	0.0354168	-17.7646	-12.2482	0.000895196	0.197356
31:K	32:D	ConditionalAttraction	19	1	141	13	0.821749	1.09302	0.769788	-48.2306	-42.7185	0.000899336	0.197602
3:N	17:M	ConditionalEscape	2	36	5	128	0.529736	0.540752	0.0580028	-18.0265	-12.4813	0.000867815	0.198138
24:P	33:E	ConditionalEscape	2	156	4	9	0.883593	1.69391	0.217275	-23.5967	-18.0546	0.000870666	0.198425
34:E	32:K	ConditionalEscape	0	141	4	29	1	2.06246	0.117254	-17.4701	-11.9316	0.000874097	0.198425
14:N	32:D	ConditionalEscape	3	4	156	10	0.540081	5.74732	0.925107	-47.6051	-42.0728	0.000879869	0.198425
48:D	27:Q	ConditionalEscape	4	169	0	1	0.683352	0.208961	0.219724	-17.599	-12.0696	0.000882677	0.198425
48:D	28:E	ConditionalEscape	4	169	0	1	0.683263	0.208624	0.219521	-17.6008	-12.0716	0.00088291	0.198425
29:E	31:K	ConditionalRepulsion	18	124	2	27	0.676728	0.697021	0.225678	-42.3986	-36.4648	0.000571159	0.19893
34:Q	32:K	ConditionalRepulsion	0	1	4	171	0.608887	0.274636	0.133611	-17.4928	-11.5602	0.000571934	0.19893
32:R	34:H	ConditionalRepulsion	0	1	4	171	0.608886	0.274638	0.13361	-17.4928	-11.5602	0.000571934	0.19893
32:E	29:Q	ConditionalRepulsion	1	2	4	168	0.726556	0.314236	0.336235	-21.166	-15.2341	0.000572357	0.19893
34:E	28:E	ConditionalEscape	0	140	4	28	1	NULL	0.125017	-17.5758	-12.0566	0.000892462	0.199751
34:E	27:Q	ConditionalEscape	0	140	4	28	1	NULL	0.125017	-17.574	-12.0566	0.00089418	0.199751
40:S	27:Q	ConditionalEscape	4	168	0	1	0.682669	0.209015	0.219027	-17.5841	-12.0716	0.000898872	0.199751
40:S	28:E	ConditionalEscape	4	168	0	1	0.682584	0.20868	0.218827	-17.5859	-12.0735	0.000899084	0.199751
11:P	27:Q	ConditionalEscape	4	168	0	1	0.682566	0.20986	0.219833	-17.5736	-12.0645	0.000902186	0.199751
11:P	28:E	ConditionalEscape	4	168	0	1	0.682462	0.209511	0.219612	-17.5754	-12.0666	0.0009025	0.199751
42:R	39:I	ConditionalEscape	0	95	11	63	1	0.318264	0.263551	-16.8201	-11.315	0.000906117	0.199751
9:A	28:E	ConditionalEscape	4	166	0	2	0.681845	0.208028	0.218036	-17.5793	-12.0783	0.00091012	0.199751
9:A	27:Q	ConditionalEscape	4	166	0	2	0.681962	0.208354	0.218268	-17.5766	-12.0762	0.000910712	0.199751
4:R	28:E	ConditionalEscape	4	164	0	1	0.68272	0.211133	0.220914	-17.5479	-12.0551	0.000918191	0.199751
4:R	27:Q	ConditionalEscape	4	164	0	1	0.682787	0.211437	0.221086	-17.5462	-12.0534	0.000918236	0.199751
6:E	27:Q	ConditionalEscape	4	167	0	1	0.681671	0.209534	0.218555	-17.5607	-12.07	0.000920312	0.199751
6:E	28:E	ConditionalEscape	4	167	0	1	0.681569	0.209187	0.218338	-17.5624	-12.072	0.000920606	0.199751
12:E	23:S	ConditionalEscape	0	121	4	39	1	NULL	0.0929848	-18.7905	-13.3075	0.000928029	0.199751
49:P	28:E	ConditionalEscape	4	163	0	3	0.680866	0.208974	0.218422	-17.5439	-12.0713	0.000938386	0.199751
49:P	27:Q	ConditionalEscape	4	163	0	3	0.680986	0.209305	0.218659	-17.5412	-12.0692	0.000939092	0.199751
3:N	21:I	ConditionalEscape	3	35	14	116	0.652414	1.19303	0.149475	-40.2065	-34.7359	0.000940532	0.199751
42:K	34:H	ConditionalEscape	4	66	0	95	0.576021	0.21337	0.110585	-17.3728	-11.9029	0.000941127	0.199751
42:K	32:K	ConditionalEscape	4	66	0	95	0.576021	0.21337	0.110585	-17.3728	-11.9029	0.000941127	0.199751
52:Q	27:Q	ConditionalEscape	4	163	0	5	0.679937	0.206719	0.215468	-17.5615	-12.092	0.000941644	0.199751
52:Q	28:E	ConditionalEscape	4	163	0	5	0.67986	0.206388	0.215288	-17.5633	-12.0939	0.000941798	0.199751
